# Supplementary material for: Organic amendments to potato soils inconsistently enrich yield-associated soil microbiota across growing regions of the continental US
Source: PeerJ. 2026 Jan 29;14:e20595. doi: 10.7717/peerj.20595 (PMC12861135; doi:10.7717/peerj.20595)
Supplement: Supplemental Information 6 [file peerj-14-20595-s006.csv]

Treatment #	sample_name	State	Rotation	Plot	Year	Month	pH	Nitrate-N (ppm)	NH4-N (ppm)	P-Bray (ppm)	OM (%)	Solvita (ppm)	Total.Bacteria.Biomass	Total.Fungi.Biomass	Fungi.Bacteria	general_category	treatment_description	cultivar	VPPG	Root Lesion 100 cc
6	CO_1_2_101_22_4	CO	2	101	22	4	7.6	2.5	5.3	79	1.7	280	NA	NA	NA	Control	cover crop/norkotah/cover crop/norkotah	Norkotah	10	0
2	CO_1_2_102_22_4	CO	2	102	22	4	7.7	8	4.3	76	1.5	187.7	NA	NA	NA	Control	Barley/norkotah/cover/norkotah	Norkotah	8	0
1	CO_1_2_103_22_4	CO	2	103	22	4	7.5	11.5	5.1	91	1.6	211.5	NA	NA	NA	Control	Barley/burbank/cover/burbank	Burbank	154	0
3	CO_1_2_104_22_4	CO	2	104	22	4	7.4	7	6	70	1.3	155.8	NA	NA	NA	Amended	Barley/norkotah-compost 2/cover/norkotah-compost 2	Norkotah	6	0
1	CO_1_2_105_22_4	CO	2	105	22	4	7.8	5	2.4	55	1.2	166.2	NA	NA	NA	Control	Barley/burbank/cover/burbank	Burbank	0	0
4	CO_1_2_106_22_4	CO	2	106	22	4	8.1	5.5	2.1	58	1.2	127	NA	NA	NA	Amended	Barley/canela-compost 2/cover/canela-compost 2	Canela	266	0
3	CO_1_2_107_22_4	CO	2	107	22	4	8	6.5	2.3	60	1.2	153.3	NA	NA	NA	Amended	Barley/norkotah-compost 2/cover/norkotah-compost 2	Norkotah	14	0
4	CO_1_2_108_22_4	CO	2	108	22	4	8	6.5	2.7	60	1.2	149.8	NA	NA	NA	Amended	Barley/canela-compost 2/cover/canela-compost 2	Canela	20	0
2	CO_1_2_109_22_4	CO	2	109	22	4	8	6	3.2	49	1.2	154.1	NA	NA	NA	Control	Barley/norkotah/cover/norkotah	Norkotah	2	0
6	CO_1_2_110_22_4	CO	2	110	22	4	7.7	8	4.1	72	1.4	174.1	NA	NA	NA	Control	cover crop/norkotah/cover crop/norkotah	Norkotah	46	0
1	CO_1_2_121_22_4	CO	2	121	22	4	7.6	19.5	4.5	106	2.4	319.2	NA	NA	NA	Control	Barley/burbank/cover/burbank	Burbank	4	0
3	CO_1_2_122_22_4	CO	2	122	22	4	7.7	11.5	4.7	128	2.2	241.9	NA	NA	NA	Amended	Barley/norkotah-compost 2/cover/norkotah-compost 2	Norkotah	0	0
2	CO_1_2_123_22_4	CO	2	123	22	4	8	7.5	4.7	116	2.5	410.1	NA	NA	NA	Control	Barley/norkotah/cover/norkotah	Norkotah	0	45
3	CO_1_2_124_22_4	CO	2	124	22	4	7.7	8.5	4	93	1.9	262.4	NA	NA	NA	Amended	Barley/norkotah-compost 2/cover/norkotah-compost 2	Norkotah	0	0
1	CO_1_2_125_22_4	CO	2	125	22	4	7.5	24	5.8	95	1.7	212.1	NA	NA	NA	Control	Barley/burbank/cover/burbank	Burbank	22	0
4	CO_1_2_126_22_4	CO	2	126	22	4	7.8	10	3.4	77	2	216.7	NA	NA	NA	Amended	Barley/canela-compost 2/cover/canela-compost 2	Canela	40	0
5	CO_1_2_127_22_4	CO	2	127	22	4	7.7	10.5	1.6	68	1.8	179.9	NA	NA	NA	Control	Quinoa/canela/cover/canela	Canela	26	0
5	CO_1_2_128_22_4	CO	2	128	22	4	8	7.5	1.6	79	1.8	164.6	NA	NA	NA	Control	Quinoa/canela/cover/canela	Canela	172	0
1	CO_1_2_129_22_4	CO	2	129	22	4	8	5.5	1.8	76	1.7	154.2	NA	NA	NA	Control	Barley/burbank/cover/burbank	Burbank	4	0
5	CO_1_2_130_22_4	CO	2	130	22	4	8.1	11.5	2	85	1.6	197.7	NA	NA	NA	Control	Quinoa/canela/cover/canela	Canela	34	0
4	CO_1_2_141_22_4	CO	2	141	22	4	7.6	8	4.9	95	2	214.6	NA	NA	NA	Amended	Barley/canela-compost 2/cover/canela-compost 2	Canela	84	0
5	CO_1_2_142_22_4	CO	2	142	22	4	7.3	16	3.9	80	1.7	155.8	NA	NA	NA	Control	Quinoa/canela/cover/canela	Canela	12	0
2	CO_1_2_143_22_4	CO	2	143	22	4	7.3	14.5	2.5	84	1.8	170	NA	NA	NA	Control	Barley/norkotah/cover/norkotah	Norkotah	20	0
6	CO_1_2_144_22_4	CO	2	144	22	4	7.6	8.5	2.7	68	1.6	162.8	NA	NA	NA	Control	cover crop/norkotah/cover crop/norkotah	Norkotah	18	0
5	CO_1_2_145_22_4	CO	2	145	22	4	8	16.5	2.4	84	1.4	156.1	NA	NA	NA	Control	Quinoa/canela/cover/canela	Canela	20	0
6	CO_1_2_146_22_4	CO	2	146	22	4	7.9	18	5.4	73	1.6	173.8	NA	NA	NA	Control	cover crop/norkotah/cover crop/norkotah	Norkotah	4	0
4	CO_1_2_147_22_4	CO	2	147	22	4	7.7	17	5.1	70	1.5	147.9	NA	NA	NA	Amended	Barley/canela-compost 2/cover/canela-compost 2	Canela	2378	0
3	CO_1_2_148_22_4	CO	2	148	22	4	8.1	16.5	4	84	1.6	158.6	NA	NA	NA	Amended	Barley/norkotah-compost 2/cover/norkotah-compost 2	Norkotah	24	0
2	CO_1_2_149_22_4	CO	2	149	22	4	7.9	25.5	3.9	77	1.7	175.9	NA	NA	NA	Control	Barley/norkotah/cover/norkotah	Norkotah	26	0
6	CO_1_2_150_22_4	CO	2	150	22	4	7.9	13.5	4.7	131	1.5	155.4	NA	NA	NA	Control	cover crop/norkotah/cover crop/norkotah	Norkotah	416	0
6	CO_1_2_101_22_7	CO	2	101	22	7	7.2	11.5	2.3	107	NA	115.4	565.39	139.07	0.246	Control	cover crop/norkotah/cover crop/norkotah	Norkotah	10	0
2	CO_1_2_102_22_7	CO	2	102	22	7	7.3	19	2.5	123	NA	130.5	475.72	122	0.2565	Control	Barley/norkotah/cover/norkotah	Norkotah	8	0
1	CO_1_2_103_22_7	CO	2	103	22	7	7.2	20	2.1	134	NA	108.5	304.75	68.17	0.2237	Control	Barley/burbank/cover/burbank	Burbank	154	0
3	CO_1_2_104_22_7	CO	2	104	22	7	7.5	13	1.7	106	NA	105.7	426.26	95.09	0.2231	Amended	Barley/norkotah-compost 2/cover/norkotah-compost 2	Norkotah	6	0
1	CO_1_2_105_22_7	CO	2	105	22	7	7.5	9	1.6	105	NA	135	719.58	217.05	0.3016	Control	Barley/burbank/cover/burbank	Burbank	0	0
4	CO_1_2_106_22_7	CO	2	106	22	7	7.6	14.5	4	88	NA	97.2	517.82	144.9	0.2798	Amended	Barley/canela-compost 2/cover/canela-compost 2	Canela	266	0
3	CO_1_2_107_22_7	CO	2	107	22	7	7.7	11.5	3	145	NA	109.6	472	126.86	0.2688	Amended	Barley/norkotah-compost 2/cover/norkotah-compost 2	Norkotah	14	0
4	CO_1_2_108_22_7	CO	2	108	22	7	7.9	9	1.5	104	NA	107.4	508.5	131.44	0.2585	Amended	Barley/canela-compost 2/cover/canela-compost 2	Canela	20	0
2	CO_1_2_109_22_7	CO	2	109	22	7	7.9	9.5	1.8	96	NA	93.1	428.38	80.23	0.1873	Control	Barley/norkotah/cover/norkotah	Norkotah	2	0
6	CO_1_2_110_22_7	CO	2	110	22	7	7.9	7	2.9	91	NA	98.6	603.93	150.86	0.2498	Control	cover crop/norkotah/cover crop/norkotah	Norkotah	46	0
1	CO_1_2_121_22_7	CO	2	121	22	7	7.2	31.5	2.3	129	NA	152.6	464.76	115.62	0.2488	Control	Barley/burbank/cover/burbank	Burbank	4	0
3	CO_1_2_122_22_7	CO	2	122	22	7	7.2	29	1.9	138	NA	130.1	NA	NA	NA	Amended	Barley/norkotah-compost 2/cover/norkotah-compost 2	Norkotah	0	0
2	CO_1_2_123_22_7	CO	2	123	22	7	7.6	10.5	2.6	122	NA	142.7	706.78	242.49	0.3431	Control	Barley/norkotah/cover/norkotah	Norkotah	0	45
3	CO_1_2_124_22_7	CO	2	124	22	7	7.8	12	2.8	139	NA	136.2	285.39	54.21	0.19	Amended	Barley/norkotah-compost 2/cover/norkotah-compost 2	Norkotah	0	0
1	CO_1_2_125_22_7	CO	2	125	22	7	6.8	140	3.9	152	NA	137.2	996.74	190.89	0.1915	Control	Barley/burbank/cover/burbank	Burbank	22	0
4	CO_1_2_126_22_7	CO	2	126	22	7	7.6	67.5	1.4	137	NA	146.1	1665.12	486.39	0.2921	Amended	Barley/canela-compost 2/cover/canela-compost 2	Canela	40	0
5	CO_1_2_127_22_7	CO	2	127	22	7	7.8	11	1.5	111	NA	138.5	1926.42	552.94	0.287	Control	Quinoa/canela/cover/canela	Canela	26	0
5	CO_1_2_128_22_7	CO	2	128	22	7	7.9	11.5	1.9	128	NA	156.6	NA	NA	NA	Control	Quinoa/canela/cover/canela	Canela	172	0
1	CO_1_2_129_22_7	CO	2	129	22	7	7.6	8	1.5	121	NA	143.5	NA	NA	NA	Control	Barley/burbank/cover/burbank	Burbank	4	0
5	CO_1_2_130_22_7	CO	2	130	22	7	7.8	9	1.5	112	NA	132.8	1271.97	311.34	0.2448	Control	Quinoa/canela/cover/canela	Canela	34	0
4	CO_1_2_141_22_7	CO	2	141	22	7	7.5	12.5	4.3	194	NA	101.2	NA	NA	NA	Amended	Barley/canela-compost 2/cover/canela-compost 2	Canela	84	0
5	CO_1_2_142_22_7	CO	2	142	22	7	7.4	40.5	4.8	181	NA	112.5	1418.8	369.47	0.2604	Control	Quinoa/canela/cover/canela	Canela	12	0
2	CO_1_2_143_22_7	CO	2	143	22	7	7.3	39	3.7	171	NA	106.7	NA	NA	NA	Control	Barley/norkotah/cover/norkotah	Norkotah	20	0
6	CO_1_2_144_22_7	CO	2	144	22	7	7.4	8	5.2	103	NA	74.8	1029.99	168.29	0.1634	Control	cover crop/norkotah/cover crop/norkotah	Norkotah	18	0
5	CO_1_2_145_22_7	CO	2	145	22	7	7.6	10	4	139	NA	97.7	869.93	169.11	0.1944	Control	Quinoa/canela/cover/canela	Canela	20	0
6	CO_1_2_146_22_7	CO	2	146	22	7	7.6	8	5.7	128	NA	91.5	NA	NA	NA	Control	cover crop/norkotah/cover crop/norkotah	Norkotah	4	0
4	CO_1_2_147_22_7	CO	2	147	22	7	7.5	43	3.3	156	NA	82.7	832.96	141.19	0.1695	Amended	Barley/canela-compost 2/cover/canela-compost 2	Canela	2378	0
3	CO_1_2_148_22_7	CO	2	148	22	7	7.6	23	4.4	171	NA	93.4	1224.76	287.48	0.2347	Amended	Barley/norkotah-compost 2/cover/norkotah-compost 2	Norkotah	24	0
2	CO_1_2_149_22_7	CO	2	149	22	7	7.9	23.5	3.3	75	NA	81.6	1334.36	254.48	0.1907	Control	Barley/norkotah/cover/norkotah	Norkotah	26	0
6	CO_1_2_150_22_7	CO	2	150	22	7	7.6	53.5	4.6	174	NA	108.8	1446.09	352.11	0.2435	Control	cover crop/norkotah/cover crop/norkotah	Norkotah	416	0
11	CO_1_3_111_22_4	CO	3	111	22	4	7.3	7	6	106	1.9	170.4	NA	NA	NA	Amended	canela/barley-compost 2/cover/canela	Canela	2	0
8	CO_1_3_112_22_4	CO	3	112	22	4	7.8	6.5	2.8	117	2	214.2	NA	NA	NA	Control	norkotah/barley/cover/norkotah	Norkotah	8	0
12	CO_1_3_113_22_4	CO	3	113	22	4	7.8	8	5	96	2	193.2	NA	NA	NA	Amended	norkotah/barley-compost 2/cover/norkotah	Norkotah	10	0
9	CO_1_3_114_22_4	CO	3	114	22	4	7.7	16	4.6	86	1.9	154.3	NA	NA	NA	Amended	canela/barley-compost 5/cover/canela	Canela	88	0
8	CO_1_3_115_22_4	CO	3	115	22	4	8	8	2.5	82	1.8	184.1	NA	NA	NA	Control	norkotah/barley/cover/norkotah	Norkotah	146	0
12	CO_1_3_116_22_4	CO	3	116	22	4	7.8	7.5	2.8	91	1.7	147.2	NA	NA	NA	Amended	norkotah/barley-compost 2/cover/norkotah	Norkotah	598	0
11	CO_1_3_117_22_4	CO	3	117	22	4	8	7.5	2.1	83	1.7	150.8	NA	NA	NA	Amended	canela/barley-compost 2/cover/canela	Canela	50	0
8	CO_1_3_118_22_4	CO	3	118	22	4	8.2	7.5	2.3	92	1.6	135	NA	NA	NA	Control	norkotah/barley/cover/norkotah	Norkotah	22	0
10	CO_1_3_119_22_4	CO	3	119	22	4	8.1	8.5	2.7	88	1.8	180.7	NA	NA	NA	Amended	norkotah/barley-compost 5/quinoa/norkotah	Norkotah	46	0
9	CO_1_3_120_22_4	CO	3	120	22	4	8.1	11.5	2.8	96	2	201.4	NA	NA	NA	Amended	canela/barley-compost 5/cover/canela	Canela	224	0
12	CO_1_3_131_22_4	CO	3	131	22	4	7.3	9	3.4	122	1.8	165.9	NA	NA	NA	Amended	norkotah/barley-compost 2/cover/norkotah	Norkotah	8	0
9	CO_1_3_132_22_4	CO	3	132	22	4	7.4	10	1.8	105	1.8	163.9	NA	NA	NA	Amended	canela/barley-compost 5/cover/canela	Canela	10	0
10	CO_1_3_133_22_4	CO	3	133	22	4	7.4	4	2.2	100	1.8	180.1	NA	NA	NA	Amended	norkotah/barley-compost 5/quinoa/norkotah	Norkotah	22	0
7	CO_1_3_134_22_4	CO	3	134	22	4	7.6	5.5	2.3	86	1.7	152.3	NA	NA	NA	Control	canela/barley/cover/canela	Canela	28	0
10	CO_1_3_135_22_4	CO	3	135	22	4	7.5	12.5	3.1	84	1.7	199.2	NA	NA	NA	Amended	norkotah/barley-compost 5/quinoa/norkotah	Norkotah	2	0
9	CO_1_3_136_22_4	CO	3	136	22	4	7.4	12.5	5.2	85	1.6	145	NA	NA	NA	Amended	canela/barley-compost 5/cover/canela	Canela	34	0
10	CO_1_3_137_22_4	CO	3	137	22	4	7.6	6.5	3.6	88	1.6	173.6	NA	NA	NA	Amended	norkotah/barley-compost 5/quinoa/norkotah	Norkotah	2	0
11	CO_1_3_138_22_4	CO	3	138	22	4	7.8	9.5	2.3	82	1.5	137.6	NA	NA	NA	Amended	canela/barley-compost 2/cover/canela	Canela	20	0
7	CO_1_3_139_22_4	CO	3	139	22	4	8	6	2.1	99	1.8	180.9	NA	NA	NA	Control	canela/barley/cover/canela	Canela	32	0
7	CO_1_3_140_22_4	CO	3	140	22	4	8.1	8.5	3	95	1.5	141.2	NA	NA	NA	Control	canela/barley/cover/canela	Canela	30	0
8	CO_1_3_151_22_4	CO	3	151	22	4	7.5	5.5	8.4	95	1.7	175.5	NA	NA	NA	Control	norkotah/barley/cover/norkotah	Norkotah	20	0
12	CO_1_3_152_22_4	CO	3	152	22	4	7.4	5	7.7	91	1.3	149.4	NA	NA	NA	Amended	norkotah/barley-compost 2/cover/norkotah	Norkotah	104	0
8	CO_1_3_153_22_4	CO	3	153	22	4	7.6	5	4.9	76	1.5	165.1	NA	NA	NA	Control	norkotah/barley/cover/norkotah	Norkotah	148	0
12	CO_1_3_154_22_4	CO	3	154	22	4	7.7	6.5	3.6	77	1.5	185.2	NA	NA	NA	Amended	norkotah/barley-compost 2/cover/norkotah	Norkotah	56	0
11	CO_1_3_155_22_4	CO	3	155	22	4	7.7	4	7.5	67	1.3	153.7	NA	NA	NA	Amended	canela/barley-compost 2/cover/canela	Canela	526	0
11	CO_1_3_156_22_4	CO	3	156	22	4	7.7	6	5.6	77	1.4	169.7	NA	NA	NA	Amended	canela/barley-compost 2/cover/canela	Canela	18	0
10	CO_1_3_157_22_4	CO	3	157	22	4	7.8	4	5	80	1.4	191.7	NA	NA	NA	Amended	norkotah/barley-compost 5/quinoa/norkotah	Norkotah	38	0
9	CO_1_3_158_22_4	CO	3	158	22	4	8.1	5	4.2	73	1.2	155.6	NA	NA	NA	Amended	canela/barley-compost 5/cover/canela	Canela	8	0
7	CO_1_3_159_22_4	CO	3	159	22	4	8	6.5	3.2	83	1.6	140.2	NA	NA	NA	Control	canela/barley/cover/canela	Canela	52	0
7	CO_1_3_160_22_4	CO	3	160	22	4	8	6.5	4.9	78	1.2	102.1	NA	NA	NA	Control	canela/barley/cover/canela	Canela	380	0
11	CO_1_3_111_22_7	CO	3	111	22	7	7.4	13	1.9	119	NA	107.3	1369.5	283.06	0.2067	Amended	canela/barley-compost 2/cover/canela	Canela	2	0
8	CO_1_3_112_22_7	CO	3	112	22	7	7.1	49	2.9	104	NA	96.6	1106.86	166.1	0.1501	Control	norkotah/barley/cover/norkotah	Norkotah	8	0
12	CO_1_3_113_22_7	CO	3	113	22	7	7.5	36	3.6	118	NA	98.6	1373.92	275.41	0.2005	Amended	norkotah/barley-compost 2/cover/norkotah	Norkotah	10	0
9	CO_1_3_114_22_7	CO	3	114	22	7	7.6	19.5	2.5	131	NA	102.2	1415.06	351.66	0.2485	Amended	canela/barley-compost 5/cover/canela	Canela	88	0
8	CO_1_3_115_22_7	CO	3	115	22	7	7.7	9	1.5	78	NA	103.6	1485.98	337.91	0.2274	Control	norkotah/barley/cover/norkotah	Norkotah	146	0
12	CO_1_3_116_22_7	CO	3	116	22	7	7.8	8	2.2	104	NA	115	1383.78	322.85	0.2333	Amended	norkotah/barley-compost 2/cover/norkotah	Norkotah	598	0
11	CO_1_3_117_22_7	CO	3	117	22	7	7.8	11.5	3	115	NA	142.8	1345.79	378.8	0.2815	Amended	canela/barley-compost 2/cover/canela	Canela	50	0
8	CO_1_3_118_22_7	CO	3	118	22	7	7.9	8	4.2	98	NA	119	1449.8	408.01	0.2814	Control	norkotah/barley/cover/norkotah	Norkotah	22	0
10	CO_1_3_119_22_7	CO	3	119	22	7	8.1	13	4	119	NA	119.9	1223.66	235.54	0.1925	Amended	norkotah/barley-compost 5/quinoa/norkotah	Norkotah	46	0
9	CO_1_3_120_22_7	CO	3	120	22	7	8	14	4	120	NA	121.9	1608.41	387.76	0.2411	Amended	canela/barley-compost 5/cover/canela	Canela	224	0
12	CO_1_3_131_22_7	CO	3	131	22	7	7.4	40	2.4	126	NA	125	1598.94	357.76	0.2237	Amended	norkotah/barley-compost 2/cover/norkotah	Norkotah	8	0
9	CO_1_3_132_22_7	CO	3	132	22	7	6.7	22	2.5	131	NA	100.2	859.72	86.31	0.1004	Amended	canela/barley-compost 5/cover/canela	Canela	10	0
10	CO_1_3_133_22_7	CO	3	133	22	7	7	10.5	1.2	128	NA	90.1	NA	NA	NA	Amended	norkotah/barley-compost 5/quinoa/norkotah	Norkotah	22	0
7	CO_1_3_134_22_7	CO	3	134	22	7	7	7.5	1.7	115	NA	80.3	826.15	99.79	0.1208	Control	canela/barley/cover/canela	Canela	28	0
10	CO_1_3_135_22_7	CO	3	135	22	7	6.9	45	2.4	125	NA	91.2	810.1	103.41	0.1276	Amended	norkotah/barley-compost 5/quinoa/norkotah	Norkotah	2	0
9	CO_1_3_136_22_7	CO	3	136	22	7	7	56.5	4	120	NA	100.4	1295.04	272.42	0.2104	Amended	canela/barley-compost 5/cover/canela	Canela	34	0
10	CO_1_3_137_22_7	CO	3	137	22	7	7.2	12	1.2	98	NA	82.7	1044.58	159.08	0.1523	Amended	norkotah/barley-compost 5/quinoa/norkotah	Norkotah	2	0
11	CO_1_3_138_22_7	CO	3	138	22	7	7.3	14.5	4.5	108	NA	92.2	1263.18	239.43	0.1895	Amended	canela/barley-compost 2/cover/canela	Canela	20	0
7	CO_1_3_139_22_7	CO	3	139	22	7	7.5	8.5	2.3	78	NA	78.9	790.64	78.12	0.0988	Control	canela/barley/cover/canela	Canela	32	0
7	CO_1_3_140_22_7	CO	3	140	22	7	7.9	10.5	1.3	75	NA	56	NA	NA	NA	Control	canela/barley/cover/canela	Canela	30	0
8	CO_1_3_151_22_7	CO	3	151	22	7	7.6	8	6.6	160	NA	110.9	1567.03	420.74	0.2685	Control	norkotah/barley/cover/norkotah	Norkotah	20	0
12	CO_1_3_152_22_7	CO	3	152	22	7	7.5	44	2.6	166	NA	122.7	NA	NA	NA	Amended	norkotah/barley-compost 2/cover/norkotah	Norkotah	104	0
8	CO_1_3_153_22_7	CO	3	153	22	7	7.5	19.5	6.4	143	NA	115.8	NA	NA	NA	Control	norkotah/barley/cover/norkotah	Norkotah	148	0
12	CO_1_3_154_22_7	CO	3	154	22	7	7.7	6	4.6	78	NA	90.5	1419.32	312.39	0.2201	Amended	norkotah/barley-compost 2/cover/norkotah	Norkotah	56	0
11	CO_1_3_155_22_7	CO	3	155	22	7	7.8	13	4	80	NA	82.1	741.4	75.88	0.1024	Amended	canela/barley-compost 2/cover/canela	Canela	526	0
11	CO_1_3_156_22_7	CO	3	156	22	7	7.7	23	4.6	144	NA	112.5	NA	NA	NA	Amended	canela/barley-compost 2/cover/canela	Canela	18	0
10	CO_1_3_157_22_7	CO	3	157	22	7	7.5	37	5.2	109	NA	118.3	1721.47	387.88	0.2253	Amended	norkotah/barley-compost 5/quinoa/norkotah	Norkotah	38	0
9	CO_1_3_158_22_7	CO	3	158	22	7	7.9	25.5	3.7	138	NA	104.2	NA	NA	NA	Amended	canela/barley-compost 5/cover/canela	Canela	8	0
7	CO_1_3_159_22_7	CO	3	159	22	7	7.8	25	1.9	99	NA	109.8	1078.28	211.88	0.1965	Control	canela/barley/cover/canela	Canela	52	0
7	CO_1_3_160_22_7	CO	3	160	22	7	7.7	21	2.6	96	NA	101.5	899.45	124.11	0.138	Control	canela/barley/cover/canela	Canela	380	0
10	ID_1_2_101_22_4	ID	2	101	22	4	8	7	1.9	44	0.8	52.5	NA	NA	NA	Amended	Summer GM - Norkotah - Summer GM - Norkotah	Norkotah	36	0
7	ID_1_2_102_22_4	ID	2	102	22	4	7.9	5.5	1.1	35	0.7	54.8	NA	NA	NA	Control	Wheat - Burbank - Wheat - Burbank	Burbank	46	0
11	ID_1_2_103_22_4	ID	2	103	22	4	7.9	6	0.8	45	0.8	63.8	NA	NA	NA	Amended	Compost/Wheat - Norkotah - Compost/Wheat - Norkotah	Norkotah	42	0
12	ID_1_2_104_22_4	ID	2	104	22	4	7.7	8.5	1.2	50	1	62.5	NA	NA	NA	Amended	Compost/GM - Norkotah - Compost/GM - Norkotah	Norkotah	32	0
8	ID_1_2_105_22_4	ID	2	105	22	4	7.7	6.5	1	40	1	69	NA	NA	NA	Control	Wheat - Norkotah - Wheat - Norkotah	Norkotah	48	0
9	ID_1_2_106_22_4	ID	2	106	22	4	7.5	9.5	1.8	46	0.9	73.9	NA	NA	NA	Fumigated	Wheat/Metam - Norkotah - Wheat/Metam - Norkotah	Norkotah	42	0
12	ID_1_2_201_22_4	ID	2	201	22	4	8	5.5	0.5	51	0.6	46.6	NA	NA	NA	Amended	Compost/GM - Norkotah - Compost/GM - Norkotah	Norkotah	32	0
9	ID_1_2_202_22_4	ID	2	202	22	4	7.6	8.5	1.2	42	0.7	61.6	NA	NA	NA	Fumigated	Wheat/Metam - Norkotah - Wheat/Metam - Norkotah	Norkotah	28	0
7	ID_1_2_203_22_4	ID	2	203	22	4	7.6	6.5	0.7	49	0.8	63.2	NA	NA	NA	Control	Wheat - Burbank - Wheat - Burbank	Burbank	80	0
10	ID_1_2_204_22_4	ID	2	204	22	4	7.5	7.5	1	59	0.8	61	NA	NA	NA	Amended	Summer GM - Norkotah - Summer GM - Norkotah	Norkotah	44	0
8	ID_1_2_205_22_4	ID	2	205	22	4	7.6	6.5	1.1	44	0.9	64.8	NA	NA	NA	Control	Wheat - Norkotah - Wheat - Norkotah	Norkotah	38	0
11	ID_1_2_206_22_4	ID	2	206	22	4	7.8	7.5	1.2	55	1	79	NA	NA	NA	Amended	Compost/Wheat - Norkotah - Compost/Wheat - Norkotah	Norkotah	44	0
8	ID_1_2_301_22_4	ID	2	301	22	4	7.8	5.5	1.5	33	0.7	59.6	NA	NA	NA	Control	Wheat - Norkotah - Wheat - Norkotah	Norkotah	24	0
10	ID_1_2_302_22_4	ID	2	302	22	4	7.6	8	1.3	41	0.7	62.1	NA	NA	NA	Amended	Summer GM - Norkotah - Summer GM - Norkotah	Norkotah	40	0
12	ID_1_2_303_22_4	ID	2	303	22	4	7.8	8.5	1	47	0.9	73.9	NA	NA	NA	Amended	Compost/GM - Norkotah - Compost/GM - Norkotah	Norkotah	42	0
9	ID_1_2_304_22_4	ID	2	304	22	4	7.6	8.5	1.5	38	0.9	85.9	NA	NA	NA	Fumigated	Wheat/Metam - Norkotah - Wheat/Metam - Norkotah	Norkotah	46	0
11	ID_1_2_305_22_4	ID	2	305	22	4	7.8	5.5	1.2	54	1	87.2	NA	NA	NA	Amended	Compost/Wheat - Norkotah - Compost/Wheat - Norkotah	Norkotah	34	0
7	ID_1_2_306_22_4	ID	2	306	22	4	7.8	7.5	1.3	42	1	81.5	NA	NA	NA	Control	Wheat - Burbank - Wheat - Burbank	Burbank	36	0
9	ID_1_2_401_22_4	ID	2	401	22	4	7.6	7	1.8	36	0.7	57.6	NA	NA	NA	Fumigated	Wheat/Metam - Norkotah - Wheat/Metam - Norkotah	Norkotah	58	0
8	ID_1_2_402_22_4	ID	2	402	22	4	7.8	5.5	2.4	39	0.9	71.7	NA	NA	NA	Control	Wheat - Norkotah - Wheat - Norkotah	Norkotah	30	0
11	ID_1_2_403_22_4	ID	2	403	22	4	7.8	7	1.7	49	1.3	86.5	NA	NA	NA	Amended	Compost/Wheat - Norkotah - Compost/Wheat - Norkotah	Norkotah	40	0
7	ID_1_2_404_22_4	ID	2	404	22	4	7.7	6.5	1.4	44	1.3	89.7	NA	NA	NA	Control	Wheat - Burbank - Wheat - Burbank	Burbank	34	0
10	ID_1_2_405_22_4	ID	2	405	22	4	7.5	10	1.4	48	1.3	82	NA	NA	NA	Amended	Summer GM - Norkotah - Summer GM - Norkotah	Norkotah	38	0
12	ID_1_2_406_22_4	ID	2	406	22	4	7.7	9.5	1.9	55	1.2	92.2	NA	NA	NA	Amended	Compost/GM - Norkotah - Compost/GM - Norkotah	Norkotah	38	0
10	ID_1_2_101_22_6	ID	2	101	22	6	7.5	28.5	5.3	48	NA	48.6	454.46	29.21	0.0643	Amended	Summer GM - Norkotah - Summer GM - Norkotah	Norkotah	NA	NA
7	ID_1_2_102_22_6	ID	2	102	22	6	7.4	18	4.3	47	NA	60.9	77.81	0	0	Control	Wheat - Burbank - Wheat - Burbank	Burbank	NA	NA
11	ID_1_2_103_22_6	ID	2	103	22	6	7.2	26.5	5.9	61	NA	65.1	93.92	0	0	Amended	Compost/Wheat - Norkotah - Compost/Wheat - Norkotah	Norkotah	NA	NA
12	ID_1_2_104_22_6	ID	2	104	22	6	7.3	19.5	5	59	NA	69.6	110.1	0	0	Amended	Compost/GM - Norkotah - Compost/GM - Norkotah	Norkotah	NA	NA
8	ID_1_2_105_22_6	ID	2	105	22	6	7	22	5.6	51	NA	58.3	99.78	0	0	Control	Wheat - Norkotah - Wheat - Norkotah	Norkotah	NA	NA
9	ID_1_2_106_22_6	ID	2	106	22	6	7	22.5	4.8	41	NA	59.3	81.91	0	0	Fumigated	Wheat/Metam - Norkotah - Wheat/Metam - Norkotah	Norkotah	NA	NA
12	ID_1_2_201_22_6	ID	2	201	22	6	7.6	15.5	4.4	60	NA	44.5	119.94	0	0	Amended	Compost/GM - Norkotah - Compost/GM - Norkotah	Norkotah	NA	NA
9	ID_1_2_202_22_6	ID	2	202	22	6	7	19.5	4.8	57	NA	47.9	128.94	0	0	Fumigated	Wheat/Metam - Norkotah - Wheat/Metam - Norkotah	Norkotah	NA	NA
7	ID_1_2_203_22_6	ID	2	203	22	6	7	22.5	4.4	60	NA	63.8	100.07	0	0	Control	Wheat - Burbank - Wheat - Burbank	Burbank	NA	NA
10	ID_1_2_204_22_6	ID	2	204	22	6	6.8	32	6.9	59	NA	55.7	113.71	2.34	0.0205	Amended	Summer GM - Norkotah - Summer GM - Norkotah	Norkotah	NA	NA
8	ID_1_2_205_22_6	ID	2	205	22	6	6.7	33	5.5	58	NA	55.4	218.34	4.05	0.0186	Control	Wheat - Norkotah - Wheat - Norkotah	Norkotah	NA	NA
11	ID_1_2_206_22_6	ID	2	206	22	6	7.3	20.5	4.7	62	NA	75.1	101.17	0	0	Amended	Compost/Wheat - Norkotah - Compost/Wheat - Norkotah	Norkotah	NA	NA
8	ID_1_2_301_22_6	ID	2	301	22	6	7	22	5.5	45	NA	62.1	121.63	1.43	0.0117	Control	Wheat - Norkotah - Wheat - Norkotah	Norkotah	NA	NA
10	ID_1_2_302_22_6	ID	2	302	22	6	7	27	6.4	46	NA	50.1	163.77	0	0	Amended	Summer GM - Norkotah - Summer GM - Norkotah	Norkotah	NA	NA
12	ID_1_2_303_22_6	ID	2	303	22	6	7.2	27.5	4.7	63	NA	68.4	177.66	0	0	Amended	Compost/GM - Norkotah - Compost/GM - Norkotah	Norkotah	NA	NA
9	ID_1_2_304_22_6	ID	2	304	22	6	7.1	23.5	5	45	NA	73.7	178.37	0	0	Fumigated	Wheat/Metam - Norkotah - Wheat/Metam - Norkotah	Norkotah	NA	NA
11	ID_1_2_305_22_6	ID	2	305	22	6	7.2	32	6.1	61	NA	82.1	139.11	0	0	Amended	Compost/Wheat - Norkotah - Compost/Wheat - Norkotah	Norkotah	NA	NA
7	ID_1_2_306_22_6	ID	2	306	22	6	7.1	29.5	5.5	55	NA	72.2	255.19	2.79	0.0109	Control	Wheat - Burbank - Wheat - Burbank	Burbank	NA	NA
9	ID_1_2_401_22_6	ID	2	401	22	6	7.1	18.5	5.3	45	NA	62.2	237.42	0	0	Fumigated	Wheat/Metam - Norkotah - Wheat/Metam - Norkotah	Norkotah	NA	NA
8	ID_1_2_402_22_6	ID	2	402	22	6	7	24	4.9	52	NA	69.4	75.14	0	0	Control	Wheat - Norkotah - Wheat - Norkotah	Norkotah	NA	NA
11	ID_1_2_403_22_6	ID	2	403	22	6	7.2	28	3.7	65	NA	91.4	129.83	2.29	0.0176	Amended	Compost/Wheat - Norkotah - Compost/Wheat - Norkotah	Norkotah	NA	NA
7	ID_1_2_404_22_6	ID	2	404	22	6	7.1	27.5	3.8	51	NA	75.9	196.82	0	0	Control	Wheat - Burbank - Wheat - Burbank	Burbank	NA	NA
10	ID_1_2_405_22_6	ID	2	405	22	6	7	25.5	4.7	55	NA	79.1	173.95	3.97	0.0228	Amended	Summer GM - Norkotah - Summer GM - Norkotah	Norkotah	NA	NA
12	ID_1_2_406_22_6	ID	2	406	22	6	7.4	26.5	4.1	66	NA	89.1	234.4	2.02	0.0086	Amended	Compost/GM - Norkotah - Compost/GM - Norkotah	Norkotah	NA	NA
4	ID_1_3_101_22_4	ID	3	101	22	4	7.6	12	1.5	35	1.2	57.7	NA	NA	NA	Amended	Norkotah - Corn - Summer GM - Norkotah	Norkotah	8	0
1	ID_1_3_102_22_4	ID	3	102	22	4	7.6	9	2	33	1.3	77.3	NA	NA	NA	Control	Burbank - Corn - Wheat - Burbank	Burbank	10	0
5	ID_1_3_103_22_4	ID	3	103	22	4	7.8	11	1.9	39	1.3	76	NA	NA	NA	Amended	Norkotah - Compost/Corn - Compost/Wheat - Norkotah	Norkotah	10	0
6	ID_1_3_104_22_4	ID	3	104	22	4	7.7	11	1.4	42	1.4	79.1	NA	NA	NA	Amended	Norkotah - Compost/Corn - Compost/Summer GM - Norkotah	Norkotah	14	0
2	ID_1_3_105_22_4	ID	3	105	22	4	7.6	8.5	1.9	30	1.2	80.1	NA	NA	NA	Control	Norkotah - Corn - Wheat - Norkotah	Norkotah	8	0
3	ID_1_3_106_22_4	ID	3	106	22	4	7.5	11	1.7	31	1.3	79.4	NA	NA	NA	Fumigated	Metam - Norkotah - Corn - Wheat/Metam - Norkotah	Norkotah	14	0
6	ID_1_3_201_22_4	ID	3	201	22	4	7.8	12.5	1.2	34	1.3	75.7	NA	NA	NA	Amended	Norkotah - Compost/Corn - Compost/Summer GM - Norkotah	Norkotah	14	0
3	ID_1_3_202_22_4	ID	3	202	22	4	7.6	10.5	1.9	26	1.2	73.9	NA	NA	NA	Fumigated	Metam - Norkotah - Corn - Wheat/Metam - Norkotah	Norkotah	8	0
1	ID_1_3_203_22_4	ID	3	203	22	4	7.7	8	1.4	26	1.2	81.5	NA	NA	NA	Control	Burbank - Corn - Wheat - Burbank	Burbank	0	0
4	ID_1_3_204_22_4	ID	3	204	22	4	7.6	10.5	1.5	28	1.2	72.4	NA	NA	NA	Amended	Norkotah - Corn - Summer GM - Norkotah	Norkotah	8	0
2	ID_1_3_205_22_4	ID	3	205	22	4	7.7	8.5	1.4	27	1.4	83.9	NA	NA	NA	Control	Norkotah - Corn - Wheat - Norkotah	Norkotah	24	0
5	ID_1_3_206_22_4	ID	3	206	22	4	7.9	9.5	1.9	43	1.5	95.8	NA	NA	NA	Amended	Norkotah - Compost/Corn - Compost/Wheat - Norkotah	Norkotah	4	0
2	ID_1_3_301_22_4	ID	3	301	22	4	7.7	8	1.8	26	1.2	93.8	NA	NA	NA	Control	Norkotah - Corn - Wheat - Norkotah	Norkotah	20	0
4	ID_1_3_302_22_4	ID	3	302	22	4	7.7	11	2.5	28	1.3	85.5	NA	NA	NA	Amended	Norkotah - Corn - Summer GM - Norkotah	Norkotah	22	0
6	ID_1_3_303_22_4	ID	3	303	22	4	7.8	14.5	2	41	1.4	110.7	NA	NA	NA	Amended	Norkotah - Compost/Corn - Compost/Summer GM - Norkotah	Norkotah	8	0
3	ID_1_3_304_22_4	ID	3	304	22	4	7.7	9.5	3.2	27	1.2	91.7	NA	NA	NA	Fumigated	Metam - Norkotah - Corn - Wheat/Metam - Norkotah	Norkotah	22	0
5	ID_1_3_305_22_4	ID	3	305	22	4	7.9	10	2.4	37	1.3	92.1	NA	NA	NA	Amended	Norkotah - Compost/Corn - Compost/Wheat - Norkotah	Norkotah	16	0
1	ID_1_3_306_22_4	ID	3	306	22	4	7.7	9.5	1.4	32	1.3	100.3	NA	NA	NA	Control	Burbank - Corn - Wheat - Burbank	Burbank	36	0
3	ID_1_3_401_22_4	ID	3	401	22	4	7.5	11.5	2.4	22	1.2	98	NA	NA	NA	Fumigated	Metam - Norkotah - Corn - Wheat/Metam - Norkotah	Norkotah	8	0
2	ID_1_3_402_22_4	ID	3	402	22	4	7.7	8.5	1.9	26	1.3	87.1	NA	NA	NA	Control	Norkotah - Corn - Wheat - Norkotah	Norkotah	8	0
5	ID_1_3_403_22_4	ID	3	403	22	4	7.8	11.5	2.1	34	1.3	118.4	NA	NA	NA	Amended	Norkotah - Compost/Corn - Compost/Wheat - Norkotah	Norkotah	16	0
1	ID_1_3_404_22_4	ID	3	404	22	4	7.6	10	2	23	1.2	92.4	NA	NA	NA	Control	Burbank - Corn - Wheat - Burbank	Burbank	22	0
4	ID_1_3_405_22_4	ID	3	405	22	4	7.5	15.5	2.1	30	1.3	107.6	NA	NA	NA	Amended	Norkotah - Corn - Summer GM - Norkotah	Norkotah	20	0
6	ID_1_3_406_22_4	ID	3	406	22	4	7.7	20.5	2.3	44	1.5	121.6	NA	NA	NA	Amended	Norkotah - Compost/Corn - Compost/Summer GM - Norkotah	Norkotah	28	0
4	ID_1_3_101_22_6	ID	3	101	22	6	7.1	23.5	6	36	NA	64.5	160.55	0	0	Amended	Norkotah - Corn - Summer GM - Norkotah	Norkotah	NA	NA
1	ID_1_3_102_22_6	ID	3	102	22	6	7.2	21.5	4.8	36	NA	79.3	195.15	2.26	0.0116	Control	Burbank - Corn - Wheat - Burbank	Burbank	NA	NA
5	ID_1_3_103_22_6	ID	3	103	22	6	7.5	20	3.5	47	NA	75.8	148.6	1.44	0.0097	Amended	Norkotah - Compost/Corn - Compost/Wheat - Norkotah	Norkotah	NA	NA
6	ID_1_3_104_22_6	ID	3	104	22	6	7.4	20	4.6	62	NA	80.4	338.89	25.09	0.074	Amended	Norkotah - Compost/Corn - Compost/Summer GM - Norkotah	Norkotah	NA	NA
2	ID_1_3_105_22_6	ID	3	105	22	6	7.1	23	3.3	41	NA	74.6	185.52	5.99	0.0323	Control	Norkotah - Corn - Wheat - Norkotah	Norkotah	NA	NA
3	ID_1_3_106_22_6	ID	3	106	22	6	7	30.5	3.5	54	NA	78.2	135.34	0	0	Fumigated	Metam - Norkotah - Corn - Wheat/Metam - Norkotah	Norkotah	NA	NA
6	ID_1_3_201_22_6	ID	3	201	22	6	6.9	20	2.7	45	NA	71.2	331.57	6.68	0.0202	Amended	Norkotah - Compost/Corn - Compost/Summer GM - Norkotah	Norkotah	NA	NA
3	ID_1_3_202_22_6	ID	3	202	22	6	6.6	22.5	2.8	33	NA	69.4	249.19	35.47	0.1423	Fumigated	Metam - Norkotah - Corn - Wheat/Metam - Norkotah	Norkotah	NA	NA
1	ID_1_3_203_22_6	ID	3	203	22	6	6.8	22.5	3.1	34	NA	81.6	308.25	58.4	0.1895	Control	Burbank - Corn - Wheat - Burbank	Burbank	NA	NA
4	ID_1_3_204_22_6	ID	3	204	22	6	6.7	23	3.7	41	NA	76	299.6	54.42	0.1816	Amended	Norkotah - Corn - Summer GM - Norkotah	Norkotah	NA	NA
2	ID_1_3_205_22_6	ID	3	205	22	6	6.9	20	3.5	34	NA	70.4	391.65	71.43	0.1824	Control	Norkotah - Corn - Wheat - Norkotah	Norkotah	NA	NA
5	ID_1_3_206_22_6	ID	3	206	22	6	7.3	17	3.5	47	NA	71.3	370.93	79.58	0.2145	Amended	Norkotah - Compost/Corn - Compost/Wheat - Norkotah	Norkotah	NA	NA
2	ID_1_3_301_22_6	ID	3	301	22	6	7	18	3.7	34	NA	83.9	416.16	90.4	0.2172	Control	Norkotah - Corn - Wheat - Norkotah	Norkotah	NA	NA
4	ID_1_3_302_22_6	ID	3	302	22	6	6.8	29.5	4	43	NA	75.2	495.22	103.85	0.2097	Amended	Norkotah - Corn - Summer GM - Norkotah	Norkotah	NA	NA
6	ID_1_3_303_22_6	ID	3	303	22	6	7.4	21.5	3.5	51	NA	86.1	409.75	91.91	0.2243	Amended	Norkotah - Compost/Corn - Compost/Summer GM - Norkotah	Norkotah	NA	NA
3	ID_1_3_304_22_6	ID	3	304	22	6	7.2	19	3.1	30	NA	83.3	542.55	117.07	0.2158	Fumigated	Metam - Norkotah - Corn - Wheat/Metam - Norkotah	Norkotah	NA	NA
5	ID_1_3_305_22_6	ID	3	305	22	6	7.3	20	2.5	42	NA	84.2	532.12	109.44	0.2057	Amended	Norkotah - Compost/Corn - Compost/Wheat - Norkotah	Norkotah	NA	NA
1	ID_1_3_306_22_6	ID	3	306	22	6	6.8	27.5	3.1	42	NA	81.2	478.55	88.13	0.1842	Control	Burbank - Corn - Wheat - Burbank	Burbank	NA	NA
3	ID_1_3_401_22_6	ID	3	401	22	6	7.2	18	4	27	NA	79.8	396.35	81.59	0.2059	Fumigated	Metam - Norkotah - Corn - Wheat/Metam - Norkotah	Norkotah	NA	NA
2	ID_1_3_402_22_6	ID	3	402	22	6	7.1	19.5	3.5	31	NA	88.7	519.67	111.93	0.2154	Control	Norkotah - Corn - Wheat - Norkotah	Norkotah	NA	NA
5	ID_1_3_403_22_6	ID	3	403	22	6	7.3	22	4.1	45	NA	92.7	539.9	130.77	0.2422	Amended	Norkotah - Compost/Corn - Compost/Wheat - Norkotah	Norkotah	NA	NA
1	ID_1_3_404_22_6	ID	3	404	22	6	6.9	22.5	4.6	30	NA	94.6	530.96	114.4	0.2155	Control	Burbank - Corn - Wheat - Burbank	Burbank	NA	NA
4	ID_1_3_405_22_6	ID	3	405	22	6	6.9	23	4.3	39	NA	86.8	568.66	137.32	0.2415	Amended	Norkotah - Corn - Summer GM - Norkotah	Norkotah	NA	NA
6	ID_1_3_406_22_6	ID	3	406	22	6	7.1	27.5	3.8	61	NA	89.7	638.36	130.12	0.2038	Amended	Norkotah - Compost/Corn - Compost/Summer GM - Norkotah	Norkotah	NA	NA
7	ME_1_2_107_22_5	ME	2	107	22	5	5.6	19.5	4.1	158	4.3	128.9	NA	NA	NA	Control	Barley/red clover; Russet Burbank; Barley/red clover; Russet Burbank	Burbank	0	90
8	ME_1_2_108_22_5	ME	2	108	22	5	5.4	11	3	129	3.7	87.3	NA	NA	NA	Control	Barley/ryegrass; Caribou Russet; Barley/ryegrass; Caribou Russet	Caribou	0	0
9	ME_1_2_109_22_5	ME	2	109	22	5	5.8	16	4	193	4.2	134.5	NA	NA	NA	Amended	Barley /ryegrass - Compost; Russet Burbank; Canola-winter rye - Compost; Russet Burbank	Burbank	2	34
10	ME_1_2_110_22_5	ME	2	110	22	5	5.9	21.5	4.1	93	4.2	165.1	NA	NA	NA	Amended	Barley /ryegrass; Caribou Russet – winter rye; Mustard GM – Rapeseed cover; Caribou Russet – winter rye	Caribou	0	45
11	ME_1_2_111_22_5	ME	2	111	22	5	5.8	16.5	3.3	133	3.9	117.4	NA	NA	NA	Amended	Barley /ryegrass -Compost; Caribou Russet –winter rye; Peas – buckwheat; Caribou Russet –winter rye	Caribou	0	11
12	ME_1_2_112_22_5	ME	2	112	22	5	6	20	5	145	4.1	105.8	NA	NA	NA	Fumigated	Barley/clover Fumigation; Russet Burbank; Barley/clover Fumigation; Russet Burbank	Burbank	0	0
7	ME_1_2_207_22_5	ME	2	207	22	5	5.7	18	3.2	126	3.6	89.4	NA	NA	NA	Control	Barley/red clover; Russet Burbank; Barley/red clover; Russet Burbank	Burbank	0	11
8	ME_1_2_208_22_5	ME	2	208	22	5	5.6	14	3.3	117	3.5	115.2	NA	NA	NA	Control	Barley/ryegrass; Caribou Russet; Barley/ryegrass; Caribou Russet	Caribou	0	79
9	ME_1_2_209_22_5	ME	2	209	22	5	5.8	21.5	3.8	209	4.7	137.9	NA	NA	NA	Amended	Barley /ryegrass - Compost; Russet Burbank; Canola-winter rye - Compost; Russet Burbank	Burbank	0	23
10	ME_1_2_210_22_5	ME	2	210	22	5	5.4	16.5	4.5	171	4.4	101	NA	NA	NA	Amended	Barley /ryegrass; Caribou Russet – winter rye; Mustard GM – Rapeseed cover; Caribou Russet – winter rye	Caribou	0	68
11	ME_1_2_211_22_5	ME	2	211	22	5	6	20.5	3.6	191	4.5	104.4	NA	NA	NA	Amended	Barley /ryegrass -Compost; Caribou Russet –winter rye; Peas – buckwheat; Caribou Russet –winter rye	Caribou	0	0
12	ME_1_2_212_22_5	ME	2	212	22	5	6.6	21	4.4	179	4.5	104.4	NA	NA	NA	Fumigated	Barley/clover Fumigation; Russet Burbank; Barley/clover Fumigation; Russet Burbank	Burbank	0	0
7	ME_1_2_307_22_5	ME	2	307	22	5	6.1	19	3.7	174	4	128.5	NA	NA	NA	Control	Barley/red clover; Russet Burbank; Barley/red clover; Russet Burbank	Burbank	0	23
8	ME_1_2_308_22_5	ME	2	308	22	5	5.8	17	4.2	185	4.3	117.5	NA	NA	NA	Control	Barley/ryegrass; Caribou Russet; Barley/ryegrass; Caribou Russet	Caribou	0	23
9	ME_1_2_309_22_5	ME	2	309	22	5	6	24	3.8	271	5	123.8	NA	NA	NA	Amended	Barley /ryegrass - Compost; Russet Burbank; Canola-winter rye - Compost; Russet Burbank	Burbank	0	11
10	ME_1_2_310_22_5	ME	2	310	22	5	5.8	19	4.4	203	4.5	158.6	NA	NA	NA	Amended	Barley /ryegrass; Caribou Russet – winter rye; Mustard GM – Rapeseed cover; Caribou Russet – winter rye	Caribou	0	23
11	ME_1_2_311_22_5	ME	2	311	22	5	5.7	18.5	4.5	175	4.4	98.1	NA	NA	NA	Amended	Barley /ryegrass -Compost; Caribou Russet –winter rye; Peas – buckwheat; Caribou Russet –winter rye	Caribou	2	68
12	ME_1_2_312_22_5	ME	2	312	22	5	6	20	3.8	157	4.2	127.1	NA	NA	NA	Fumigated	Barley/clover Fumigation; Russet Burbank; Barley/clover Fumigation; Russet Burbank	Burbank	0	8
7	ME_1_2_407_22_5	ME	2	407	22	5	5.7	18.5	4.7	235	4.5	103.4	NA	NA	NA	Control	Barley/red clover; Russet Burbank; Barley/red clover; Russet Burbank	Burbank	0	259
8	ME_1_2_408_22_5	ME	2	408	22	5	5.5	15.5	3.6	188	4.4	95.7	NA	NA	NA	Control	Barley/ryegrass; Caribou Russet; Barley/ryegrass; Caribou Russet	Caribou	0	68
9	ME_1_2_409_22_5	ME	2	409	22	5	5.9	16.5	3.2	192	4.2	109.4	NA	NA	NA	Amended	Barley /ryegrass - Compost; Russet Burbank; Canola-winter rye - Compost; Russet Burbank	Burbank	0	15
10	ME_1_2_410_22_5	ME	2	410	22	5	5.8	16	3.9	166	4	98.4	NA	NA	NA	Amended	Barley /ryegrass; Caribou Russet – winter rye; Mustard GM – Rapeseed cover; Caribou Russet – winter rye	Caribou	0	203
11	ME_1_2_411_22_5	ME	2	411	22	5	6.1	15	4	152	3.7	118.2	NA	NA	NA	Amended	Barley /ryegrass -Compost; Caribou Russet –winter rye; Peas – buckwheat; Caribou Russet –winter rye	Caribou	0	34
12	ME_1_2_412_22_5	ME	2	412	22	5	6.3	21	3.9	243	4.5	118.2	NA	NA	NA	Fumigated	Barley/clover Fumigation; Russet Burbank; Barley/clover Fumigation; Russet Burbank	Burbank	0	0
7	ME_1_2_507_22_5	ME	2	507	22	5	5.5	17.5	3.1	259	4.8	107.8	NA	NA	NA	Control	Barley/red clover; Russet Burbank; Barley/red clover; Russet Burbank	Burbank	0	101
8	ME_1_2_508_22_5	ME	2	508	22	5	6.2	12	4.7	134	3.6	184.3	NA	NA	NA	Control	Barley/ryegrass; Caribou Russet; Barley/ryegrass; Caribou Russet	Caribou	0	0
9	ME_1_2_509_22_5	ME	2	509	22	5	5.9	17.5	3	222	4.4	122.5	NA	NA	NA	Amended	Barley /ryegrass - Compost; Russet Burbank; Canola-winter rye - Compost; Russet Burbank	Burbank	0	23
10	ME_1_2_510_22_5	ME	2	510	22	5	5.5	17.5	3.6	142	3.8	73.6	NA	NA	NA	Amended	Barley /ryegrass; Caribou Russet – winter rye; Mustard GM – Rapeseed cover; Caribou Russet – winter rye	Caribou	0	79
11	ME_1_2_511_22_5	ME	2	511	22	5	5.7	19	4.5	261	4.8	120.3	NA	NA	NA	Amended	Barley /ryegrass -Compost; Caribou Russet –winter rye; Peas – buckwheat; Caribou Russet –winter rye	Caribou	0	0
12	ME_1_2_512_22_5	ME	2	512	22	5	6.1	19.5	4	238	4.6	135.3	NA	NA	NA	Fumigated	Barley/clover Fumigation; Russet Burbank; Barley/clover Fumigation; Russet Burbank	Burbank	0	68
7	ME_1_2_107_22_7	ME	2	107	22	7	5.3	64.5	14.7	159	NA	74.3	1200.46	51.48	0.0429	Control	Barley/red clover; Russet Burbank; Barley/red clover; Russet Burbank	Burbank	NA	NA
8	ME_1_2_108_22_7	ME	2	108	22	7	5.1	80	16	158	NA	64.8	1001.63	41.37	0.0413	Control	Barley/ryegrass; Caribou Russet; Barley/ryegrass; Caribou Russet	Caribou	NA	NA
9	ME_1_2_109_22_7	ME	2	109	22	7	5.5	46	7.8	163	NA	94.4	1123.01	63.67	0.0567	Amended	Barley /ryegrass - Compost; Russet Burbank; Canola-winter rye - Compost; Russet Burbank	Burbank	NA	NA
10	ME_1_2_110_22_7	ME	2	110	22	7	5.7	66	5.6	169	NA	110.8	1221.25	57.1	0.0468	Amended	Barley /ryegrass; Caribou Russet – winter rye; Mustard GM – Rapeseed cover; Caribou Russet – winter rye	Caribou	NA	NA
11	ME_1_2_111_22_7	ME	2	111	22	7	5	75	15.8	136	NA	70.1	1255.11	87.13	0.0694	Amended	Barley /ryegrass -Compost; Caribou Russet –winter rye; Peas – buckwheat; Caribou Russet –winter rye	Caribou	NA	NA
12	ME_1_2_112_22_7	ME	2	112	22	7	5.8	49.5	6.1	151	NA	85.3	1058.72	60.2	0.0569	Fumigated	Barley/clover Fumigation; Russet Burbank; Barley/clover Fumigation; Russet Burbank	Burbank	NA	NA
7	ME_1_2_207_22_7	ME	2	207	22	7	5.2	33	15.2	120	NA	76.1	1038.14	25.5	0.0246	Control	Barley/red clover; Russet Burbank; Barley/red clover; Russet Burbank	Burbank	NA	NA
8	ME_1_2_208_22_7	ME	2	208	22	7	5.1	59.5	22.3	137	NA	62.2	1030.98	37.27	0.0362	Control	Barley/ryegrass; Caribou Russet; Barley/ryegrass; Caribou Russet	Caribou	NA	NA
9	ME_1_2_209_22_7	ME	2	209	22	7	5.8	31	5.1	216	NA	120.3	1773.12	212.63	0.1199	Amended	Barley /ryegrass - Compost; Russet Burbank; Canola-winter rye - Compost; Russet Burbank	Burbank	NA	NA
10	ME_1_2_210_22_7	ME	2	210	22	7	5	68.5	10.7	160	NA	54	994.85	18.45	0.0185	Amended	Barley /ryegrass; Caribou Russet – winter rye; Mustard GM – Rapeseed cover; Caribou Russet – winter rye	Caribou	NA	NA
11	ME_1_2_211_22_7	ME	2	211	22	7	5.6	50.5	4.1	179	NA	82.6	1254.92	89.45	0.0713	Amended	Barley /ryegrass -Compost; Caribou Russet –winter rye; Peas – buckwheat; Caribou Russet –winter rye	Caribou	NA	NA
12	ME_1_2_212_22_7	ME	2	212	22	7	5.9	31	5	166	NA	94.3	1127.01	54.66	0.0485	Fumigated	Barley/clover Fumigation; Russet Burbank; Barley/clover Fumigation; Russet Burbank	Burbank	NA	NA
7	ME_1_2_307_22_7	ME	2	307	22	7	5.6	18.5	4.1	127	NA	72.6	959.11	16.35	0.017	Control	Barley/red clover; Russet Burbank; Barley/red clover; Russet Burbank	Burbank	NA	NA
8	ME_1_2_308_22_7	ME	2	308	22	7	5.5	14	5.2	149	NA	71.9	1027.9	27.86	0.0271	Control	Barley/ryegrass; Caribou Russet; Barley/ryegrass; Caribou Russet	Caribou	NA	NA
9	ME_1_2_309_22_7	ME	2	309	22	7	5.6	15.5	3.9	195	NA	77.9	1478.55	115.59	0.0782	Amended	Barley /ryegrass - Compost; Russet Burbank; Canola-winter rye - Compost; Russet Burbank	Burbank	NA	NA
10	ME_1_2_310_22_7	ME	2	310	22	7	6	17.5	4.1	189	NA	90.9	1216.33	50.67	0.0417	Amended	Barley /ryegrass; Caribou Russet – winter rye; Mustard GM – Rapeseed cover; Caribou Russet – winter rye	Caribou	NA	NA
11	ME_1_2_311_22_7	ME	2	311	22	7	5.7	14.5	4.3	161	NA	94	1059.52	145.58	0.1374	Amended	Barley /ryegrass -Compost; Caribou Russet –winter rye; Peas – buckwheat; Caribou Russet –winter rye	Caribou	NA	NA
12	ME_1_2_312_22_7	ME	2	312	22	7	6	25.5	4.4	156	NA	114.5	1400.06	270.72	0.1934	Fumigated	Barley/clover Fumigation; Russet Burbank; Barley/clover Fumigation; Russet Burbank	Burbank	NA	NA
7	ME_1_2_407_22_7	ME	2	407	22	7	5.6	18	3.7	191	NA	74.9	1187.63	157.3	0.1324	Control	Barley/red clover; Russet Burbank; Barley/red clover; Russet Burbank	Burbank	NA	NA
8	ME_1_2_408_22_7	ME	2	408	22	7	5.8	24.5	3.8	178	NA	90.1	1389.5	263.26	0.1895	Control	Barley/ryegrass; Caribou Russet; Barley/ryegrass; Caribou Russet	Caribou	NA	NA
9	ME_1_2_409_22_7	ME	2	409	22	7	5.6	33	5.9	159	NA	82	1478.18	249.56	0.1688	Amended	Barley /ryegrass - Compost; Russet Burbank; Canola-winter rye - Compost; Russet Burbank	Burbank	NA	NA
10	ME_1_2_410_22_7	ME	2	410	22	7	5.1	32.5	5.2	155	NA	66.1	1334.67	196.06	0.1469	Amended	Barley /ryegrass; Caribou Russet – winter rye; Mustard GM – Rapeseed cover; Caribou Russet – winter rye	Caribou	NA	NA
11	ME_1_2_411_22_7	ME	2	411	22	7	5.7	26	4.7	134	NA	82.5	1045.94	130.11	0.1244	Amended	Barley /ryegrass -Compost; Caribou Russet –winter rye; Peas – buckwheat; Caribou Russet –winter rye	Caribou	NA	NA
12	ME_1_2_412_22_7	ME	2	412	22	7	6	30	5.1	198	NA	90.6	1531.81	285.62	0.1865	Fumigated	Barley/clover Fumigation; Russet Burbank; Barley/clover Fumigation; Russet Burbank	Burbank	NA	NA
7	ME_1_2_507_22_7	ME	2	507	22	7	5.3	90	6.2	252	NA	79	NA	NA	NA	Control	Barley/red clover; Russet Burbank; Barley/red clover; Russet Burbank	Burbank	NA	NA
8	ME_1_2_508_22_7	ME	2	508	22	7	5.9	55	4.6	168	NA	107.8	NA	NA	NA	Control	Barley/ryegrass; Caribou Russet; Barley/ryegrass; Caribou Russet	Caribou	NA	NA
9	ME_1_2_509_22_7	ME	2	509	22	7	5.8	40	5.2	244	NA	119.3	NA	NA	NA	Amended	Barley /ryegrass - Compost; Russet Burbank; Canola-winter rye - Compost; Russet Burbank	Burbank	NA	NA
10	ME_1_2_510_22_7	ME	2	510	22	7	5.2	74	13.2	191	NA	70.9	NA	NA	NA	Amended	Barley /ryegrass; Caribou Russet – winter rye; Mustard GM – Rapeseed cover; Caribou Russet – winter rye	Caribou	NA	NA
11	ME_1_2_511_22_7	ME	2	511	22	7	5.2	65	7.3	257	NA	72.4	NA	NA	NA	Amended	Barley /ryegrass -Compost; Caribou Russet –winter rye; Peas – buckwheat; Caribou Russet –winter rye	Caribou	NA	NA
12	ME_1_2_512_22_7	ME	2	512	22	7	6.1	27.5	6.1	214	NA	119	NA	NA	NA	Fumigated	Barley/clover Fumigation; Russet Burbank; Barley/clover Fumigation; Russet Burbank	Burbank	NA	NA
1	ME_1_3_101_22_5	ME	3	101	22	5	6	13.5	3.7	141	2.9	95.3	NA	NA	NA	Control	Russet Burbank; Barley /red clover; Canola; Russet Burbank	Burbank	0	0
2	ME_1_3_102_22_5	ME	3	102	22	5	5.8	14.5	3.3	141	3.1	92.7	NA	NA	NA	Control	Caribou Russet; Barley /ryegrass; Canola – winter rye; Caribou Russet	Caribou	0	0
3	ME_1_3_103_22_5	ME	3	103	22	5	6.3	20	4	248	4.3	135.6	NA	NA	NA	Amended	Compost - Russet Burbank; Barley /ryegrass; Canola – winter rye -Compost; Russet Burbank	Burbank	0	15
4	ME_1_3_104_22_5	ME	3	104	22	5	6.1	18	2.8	257	3.7	122.3	NA	NA	NA	Amended	Caribou Russet – winter rye; Peas - buckwheat; Mustard GM- Rapeseed cover; Caribou Russet –winter rye	Caribou	0	30
5	ME_1_3_105_22_5	ME	3	105	22	5	5.7	16.5	2.7	292	4.1	108	NA	NA	NA	Control	Russet Burbank; Soybean; Corn; Russet Burbank	Burbank	0	180
6	ME_1_3_106_22_5	ME	3	106	22	5	6	20	2.8	285	3.8	214.3	NA	NA	NA	Control	Caribou Russet – oats /clover; Broccoli –buckwheat-garlic; Sudangrass; Caribou Russet –oats /clover	Caribou	0	90
1	ME_1_3_201_22_5	ME	3	201	22	5	5.4	15.5	5.1	272	3.9	83.4	NA	NA	NA	Control	Russet Burbank; Barley /red clover; Canola; Russet Burbank	Burbank	0	124
2	ME_1_3_202_22_5	ME	3	202	22	5	5.7	15	3	221	3.4	100.5	NA	NA	NA	Control	Caribou Russet; Barley /ryegrass; Canola – winter rye; Caribou Russet	Caribou	0	56
3	ME_1_3_203_22_5	ME	3	203	22	5	6.1	15.5	3	179	3.6	110.1	NA	NA	NA	Amended	Compost - Russet Burbank; Barley /ryegrass; Canola – winter rye -Compost; Russet Burbank	Burbank	0	0
4	ME_1_3_204_22_5	ME	3	204	22	5	5.5	11	3.5	143	3.1	86	NA	NA	NA	Amended	Caribou Russet – winter rye; Peas - buckwheat; Mustard GM- Rapeseed cover; Caribou Russet –winter rye	Caribou	0	34
5	ME_1_3_205_22_5	ME	3	205	22	5	6.3	18.5	2.9	296	3.7	101.9	NA	NA	NA	Control	Russet Burbank; Soybean; Corn; Russet Burbank	Burbank	0	90
6	ME_1_3_206_22_5	ME	3	206	22	5	6.1	12	2.8	105	2.6	95.7	NA	NA	NA	Control	Caribou Russet – oats /clover; Broccoli –buckwheat-garlic; Sudangrass; Caribou Russet –oats /clover	Caribou	0	11
1	ME_1_3_301_22_5	ME	3	301	22	5	6.3	31	3.7	182	3.2	112.1	NA	NA	NA	Control	Russet Burbank; Barley /red clover; Canola; Russet Burbank	Burbank	0	56
2	ME_1_3_302_22_5	ME	3	302	22	5	5.7	15	4	100	2.8	114.8	NA	NA	NA	Control	Caribou Russet; Barley /ryegrass; Canola – winter rye; Caribou Russet	Caribou	0	0
3	ME_1_3_303_22_5	ME	3	303	22	5	6.3	27	5	200	3.8	140	NA	NA	NA	Amended	Compost - Russet Burbank; Barley /ryegrass; Canola – winter rye -Compost; Russet Burbank	Burbank	0	0
4	ME_1_3_304_22_5	ME	3	304	22	5	6.2	25.5	6.5	262	4.2	147.4	NA	NA	NA	Amended	Caribou Russet – winter rye; Peas - buckwheat; Mustard GM- Rapeseed cover; Caribou Russet –winter rye	Caribou	0	101
5	ME_1_3_305_22_5	ME	3	305	22	5	6.4	11	3.4	175	3	122.7	NA	NA	NA	Control	Russet Burbank; Soybean; Corn; Russet Burbank	Burbank	0	56
6	ME_1_3_306_22_5	ME	3	306	22	5	6.3	18.5	2.9	248	3.7	108.3	NA	NA	NA	Control	Caribou Russet – oats /clover; Broccoli –buckwheat-garlic; Sudangrass; Caribou Russet –oats /clover	Caribou	0	38
1	ME_1_3_401_22_5	ME	3	401	22	5	6.1	16.5	3	175	3.6	109	NA	NA	NA	Control	Russet Burbank; Barley /red clover; Canola; Russet Burbank	Burbank	0	191
2	ME_1_3_402_22_5	ME	3	402	22	5	6.2	25	2.6	209	4	88.6	NA	NA	NA	Control	Caribou Russet; Barley /ryegrass; Canola – winter rye; Caribou Russet	Caribou	0	23
3	ME_1_3_403_22_5	ME	3	403	22	5	6.4	12	2.3	198	4.2	126.2	NA	NA	NA	Amended	Compost - Russet Burbank; Barley /ryegrass; Canola – winter rye -Compost; Russet Burbank	Burbank	0	0
4	ME_1_3_404_22_5	ME	3	404	22	5	5.8	11.5	2.5	112	3.2	88.4	NA	NA	NA	Amended	Caribou Russet – winter rye; Peas - buckwheat; Mustard GM- Rapeseed cover; Caribou Russet –winter rye	Caribou	0	0
5	ME_1_3_405_22_5	ME	3	405	22	5	6.1	19	2.4	206	4.1	121.2	NA	NA	NA	Control	Russet Burbank; Soybean; Corn; Russet Burbank	Burbank	0	90
6	ME_1_3_406_22_5	ME	3	406	22	5	6.2	17	1.4	116	3.3	96.4	NA	NA	NA	Control	Caribou Russet – oats /clover; Broccoli –buckwheat-garlic; Sudangrass; Caribou Russet –oats /clover	Caribou	0	0
1	ME_1_3_501_22_5	ME	3	501	22	5	6.1	18.5	2.9	139	3.8	142.5	NA	NA	NA	Control	Russet Burbank; Barley /red clover; Canola; Russet Burbank	Burbank	0	0
2	ME_1_3_502_22_5	ME	3	502	22	5	6.1	23.5	2.2	152	3.8	129.8	NA	NA	NA	Control	Caribou Russet; Barley /ryegrass; Canola – winter rye; Caribou Russet	Caribou	0	0
3	ME_1_3_503_22_5	ME	3	503	22	5	6.1	24.5	3.4	211	5.1	145	NA	NA	NA	Amended	Compost - Russet Burbank; Barley /ryegrass; Canola – winter rye -Compost; Russet Burbank	Burbank	0	15
4	ME_1_3_504_22_5	ME	3	504	22	5	5.9	11	2.9	90	3.3	113.8	NA	NA	NA	Amended	Caribou Russet – winter rye; Peas - buckwheat; Mustard GM- Rapeseed cover; Caribou Russet –winter rye	Caribou	0	0
5	ME_1_3_505_22_5	ME	3	505	22	5	6.1	18	2.7	115	3.8	138.4	NA	NA	NA	Control	Russet Burbank; Soybean; Corn; Russet Burbank	Burbank	0	0
6	ME_1_3_506_22_5	ME	3	506	22	5	5.9	18.5	3.1	163	4.2	108.8	NA	NA	NA	Control	Caribou Russet – oats /clover; Broccoli –buckwheat-garlic; Sudangrass; Caribou Russet –oats /clover	Caribou	0	23
1	ME_1_3_101_22_7	ME	3	101	22	7	6.2	19.5	14.5	115	NA	105.7	1648.44	406.8	0.2468	Control	Russet Burbank; Barley /red clover; Canola; Russet Burbank	Burbank	NA	NA
2	ME_1_3_102_22_7	ME	3	102	22	7	6.2	17	6.8	120	NA	94	1508.56	269.86	0.1789	Control	Caribou Russet; Barley /ryegrass; Canola – winter rye; Caribou Russet	Caribou	NA	NA
3	ME_1_3_103_22_7	ME	3	103	22	7	6.2	21	7.8	190	NA	115.6	2279.92	529.69	0.2323	Amended	Compost - Russet Burbank; Barley /ryegrass; Canola – winter rye -Compost; Russet Burbank	Burbank	NA	NA
4	ME_1_3_104_22_7	ME	3	104	22	7	5.8	23.5	8.5	196	NA	92.2	1361.23	245.05	0.18	Amended	Caribou Russet – winter rye; Peas - buckwheat; Mustard GM- Rapeseed cover; Caribou Russet –winter rye	Caribou	NA	NA
5	ME_1_3_105_22_7	ME	3	105	22	7	5.9	33.5	7.6	224	NA	98.6	1478.74	313.26	0.2118	Control	Russet Burbank; Soybean; Corn; Russet Burbank	Burbank	NA	NA
6	ME_1_3_106_22_7	ME	3	106	22	7	6.1	34.5	8.5	215	NA	109.9	1449.21	288.02	0.1987	Control	Caribou Russet – oats /clover; Broccoli –buckwheat-garlic; Sudangrass; Caribou Russet –oats /clover	Caribou	NA	NA
1	ME_1_3_201_22_7	ME	3	201	22	7	5.7	30.5	7	219	NA	75.3	1305.39	219.13	0.1679	Control	Russet Burbank; Barley /red clover; Canola; Russet Burbank	Burbank	NA	NA
2	ME_1_3_202_22_7	ME	3	202	22	7	6	20	5.7	194	NA	80.6	1302.97	211.9	0.1626	Control	Caribou Russet; Barley /ryegrass; Canola – winter rye; Caribou Russet	Caribou	NA	NA
3	ME_1_3_203_22_7	ME	3	203	22	7	6.1	19	5.1	137	NA	79.9	2130.29	486.38	0.2283	Amended	Compost - Russet Burbank; Barley /ryegrass; Canola – winter rye -Compost; Russet Burbank	Burbank	NA	NA
4	ME_1_3_204_22_7	ME	3	204	22	7	5.8	26	5.7	127	NA	75.1	1296.25	206.78	0.1595	Amended	Caribou Russet – winter rye; Peas - buckwheat; Mustard GM- Rapeseed cover; Caribou Russet –winter rye	Caribou	NA	NA
5	ME_1_3_205_22_7	ME	3	205	22	7	5.9	32	15.8	209	NA	93.4	1534.05	355.91	0.232	Control	Russet Burbank; Soybean; Corn; Russet Burbank	Burbank	NA	NA
6	ME_1_3_206_22_7	ME	3	206	22	7	5.9	20.5	5.7	113	NA	70.3	1328.35	227.3	0.1711	Control	Caribou Russet – oats /clover; Broccoli –buckwheat-garlic; Sudangrass; Caribou Russet –oats /clover	Caribou	NA	NA
1	ME_1_3_301_22_7	ME	3	301	22	7	6.1	85	6.9	161	NA	89.2	1168.52	190.98	0.1634	Control	Russet Burbank; Barley /red clover; Canola; Russet Burbank	Burbank	NA	NA
2	ME_1_3_302_22_7	ME	3	302	22	7	6.1	24	6.9	82	NA	74.3	1540.23	276.73	0.1797	Control	Caribou Russet; Barley /ryegrass; Canola – winter rye; Caribou Russet	Caribou	NA	NA
3	ME_1_3_303_22_7	ME	3	303	22	7	6.3	38.5	7.1	173	NA	114.9	2534.28	748.04	0.2952	Amended	Compost - Russet Burbank; Barley /ryegrass; Canola – winter rye -Compost; Russet Burbank	Burbank	NA	NA
4	ME_1_3_304_22_7	ME	3	304	22	7	6.2	29.5	10.4	208	NA	89.4	1553.27	253.3	0.1631	Amended	Caribou Russet – winter rye; Peas - buckwheat; Mustard GM- Rapeseed cover; Caribou Russet –winter rye	Caribou	NA	NA
5	ME_1_3_305_22_7	ME	3	305	22	7	6.3	26	8.7	126	NA	105.7	1304.63	212.94	0.1632	Control	Russet Burbank; Soybean; Corn; Russet Burbank	Burbank	NA	NA
6	ME_1_3_306_22_7	ME	3	306	22	7	5.9	26.5	4.8	165	NA	85.5	1390.8	245.58	0.1766	Control	Caribou Russet – oats /clover; Broccoli –buckwheat-garlic; Sudangrass; Caribou Russet –oats /clover	Caribou	NA	NA
1	ME_1_3_401_22_7	ME	3	401	22	7	6.2	17.5	7.1	133	NA	98.8	1738.46	428.19	0.2463	Control	Russet Burbank; Barley /red clover; Canola; Russet Burbank	Burbank	NA	NA
2	ME_1_3_402_22_7	ME	3	402	22	7	6.2	16	6.4	184	NA	88.2	1660.27	305.55	0.184	Control	Caribou Russet; Barley /ryegrass; Canola – winter rye; Caribou Russet	Caribou	NA	NA
3	ME_1_3_403_22_7	ME	3	403	22	7	6.5	27	4.3	159	NA	114.6	2396.61	571.3	0.2384	Amended	Compost - Russet Burbank; Barley /ryegrass; Canola – winter rye -Compost; Russet Burbank	Burbank	NA	NA
4	ME_1_3_404_22_7	ME	3	404	22	7	6.2	33	5.8	113	NA	79.8	1417.06	238.82	0.1685	Amended	Caribou Russet – winter rye; Peas - buckwheat; Mustard GM- Rapeseed cover; Caribou Russet –winter rye	Caribou	NA	NA
5	ME_1_3_405_22_7	ME	3	405	22	7	6.2	19.5	5.3	167	NA	102.2	1502.35	311.38	0.2073	Control	Russet Burbank; Soybean; Corn; Russet Burbank	Burbank	NA	NA
6	ME_1_3_406_22_7	ME	3	406	22	7	6	33	3.8	91	NA	78	1596.65	308.5	0.1932	Control	Caribou Russet – oats /clover; Broccoli –buckwheat-garlic; Sudangrass; Caribou Russet –oats /clover	Caribou	NA	NA
1	ME_1_3_501_22_7	ME	3	501	22	7	5.9	73.5	6.7	115	NA	90.8	NA	NA	NA	Control	Russet Burbank; Barley /red clover; Canola; Russet Burbank	Burbank	NA	NA
2	ME_1_3_502_22_7	ME	3	502	22	7	6.3	34.5	6.7	121	NA	95.7	NA	NA	NA	Control	Caribou Russet; Barley /ryegrass; Canola – winter rye; Caribou Russet	Caribou	NA	NA
3	ME_1_3_503_22_7	ME	3	503	22	7	6.3	60.5	6.2	190	NA	108.1	NA	NA	NA	Amended	Compost - Russet Burbank; Barley /ryegrass; Canola – winter rye -Compost; Russet Burbank	Burbank	NA	NA
4	ME_1_3_504_22_7	ME	3	504	22	7	6.4	37	5	90	NA	98.1	NA	NA	NA	Amended	Caribou Russet – winter rye; Peas - buckwheat; Mustard GM- Rapeseed cover; Caribou Russet –winter rye	Caribou	NA	NA
5	ME_1_3_505_22_7	ME	3	505	22	7	6.2	55.5	4.8	120	NA	122.9	NA	NA	NA	Control	Russet Burbank; Soybean; Corn; Russet Burbank	Burbank	NA	NA
6	ME_1_3_506_22_7	ME	3	506	22	7	5.9	34	6	124	NA	78.3	NA	NA	NA	Control	Caribou Russet – oats /clover; Broccoli –buckwheat-garlic; Sudangrass; Caribou Russet –oats /clover	Caribou	NA	NA
6	MI_1_2_101_22_5	MI	2	101	22	5	7.1	5	4.7	59	1.7	177.6	NA	NA	NA	Amended/Fumigated	Corn w 1T/A chicken manure fb rye, spring chloropicrin, Superior w 2T/A chicken, winter wheat w 1T/A chicken fb tillage radish and oat, Superior w 2 T/A chicken	Superior	16	518
1	MI_1_2_102_22_5	MI	2	102	22	5	6.9	8.5	9	52	1.8	157.9	NA	NA	NA	Fumigated	Corn, spring metam sodium, Russet Burbank, winter wheat w tillage radish and oat, Russet Burbank	Burbank	16	315
5	MI_1_2_103_22_5	MI	2	103	22	5	6.8	6.5	3.5	50	1.9	161.3	NA	NA	NA	Fumigated	Corn fb rye , spring chloropicrin, Snowden, winter wheat w tillage radish and oat, Snowden	Snowden	10	214
2	MI_1_2_104_22_5	MI	2	104	22	5	6.9	6	3.4	61	2	157	NA	NA	NA	Control	Corn, NO fumigation, Superior, winter wheat w tillage radiah and oat, Superior	Superior	10	709
4	MI_1_2_105_22_5	MI	2	105	22	5	6.9	7	3.4	89	2.1	173.1	NA	NA	NA	Amended/Fumigated	Corn w 1 T/A chicken manure, spring chloropicrin, Superior w 2T/A chicken manure, winter wheat w 1 T/A chicken manure fb tillage radish and oat, Superior w 2 T/A chicken manure	Superior	14	1148
3	MI_1_2_106_22_5	MI	2	106	22	5	6.6	7	4	97	1.9	154.6	NA	NA	NA	Fumigated	Corn, spring chloropicrin, Superior, winter wheat w tillage radish and oat, Superior	Superior	8	1091
1	MI_1_2_201_22_5	MI	2	201	22	5	6.8	5	4.5	59	2.1	175.9	NA	NA	NA	Fumigated	Corn, spring metam sodium, Russet Burbank, winter wheat w tillage radish and oat, Russet Burbank	Burbank	10	540
2	MI_1_2_202_22_5	MI	2	202	22	5	6.7	5.5	5	58	2.1	151.9	NA	NA	NA	Control	Corn, NO fumigation, Superior, winter wheat w tillage radiah and oat, Superior	Superior	6	731
4	MI_1_2_203_22_5	MI	2	203	22	5	6.8	7	4.6	61	2.2	150.1	NA	NA	NA	Amended/Fumigated	Corn w 1 T/A chicken manure, spring chloropicrin, Superior w 2T/A chicken manure, winter wheat w 1 T/A chicken manure fb tillage radish and oat, Superior w 2 T/A chicken manure	Superior	10	799
6	MI_1_2_204_22_5	MI	2	204	22	5	7.1	5.5	3	62	2.1	171.5	NA	NA	NA	Amended/Fumigated	Corn w 1T/A chicken manure fb rye, spring chloropicrin, Superior w 2T/A chicken, winter wheat w 1T/A chicken fb tillage radish and oat, Superior w 2 T/A chicken	Superior	24	698
3	MI_1_2_205_22_5	MI	2	205	22	5	6.7	8	4.3	64	2.2	182.6	NA	NA	NA	Fumigated	Corn, spring chloropicrin, Superior, winter wheat w tillage radish and oat, Superior	Superior	26	1226
5	MI_1_2_206_22_5	MI	2	206	22	5	6.5	12.5	4.3	74	2.1	142.6	NA	NA	NA	Fumigated	Corn fb rye , spring chloropicrin, Snowden, winter wheat w tillage radish and oat, Snowden	Snowden	14	698
5	MI_1_2_301_22_5	MI	2	301	22	5	6.5	3	4.2	115	1.6	135	NA	NA	NA	Fumigated	Corn fb rye , spring chloropicrin, Snowden, winter wheat w tillage radish and oat, Snowden	Snowden	10	833
4	MI_1_2_302_22_5	MI	2	302	22	5	6.8	4	4.6	109	1.7	157.8	NA	NA	NA	Amended/Fumigated	Corn w 1 T/A chicken manure, spring chloropicrin, Superior w 2T/A chicken manure, winter wheat w 1 T/A chicken manure fb tillage radish and oat, Superior w 2 T/A chicken manure	Superior	16	518
2	MI_1_2_303_22_5	MI	2	303	22	5	6.5	9.5	7.1	99	1.7	142.7	NA	NA	NA	Control	Corn, NO fumigation, Superior, winter wheat w tillage radiah and oat, Superior	Superior	14	563
3	MI_1_2_304_22_5	MI	2	304	22	5	6.4	5.5	6.6	109	1.7	136.7	NA	NA	NA	Fumigated	Corn, spring chloropicrin, Superior, winter wheat w tillage radish and oat, Superior	Superior	30	698
1	MI_1_2_305_22_5	MI	2	305	22	5	6.4	7.5	3.3	96	1.7	124.8	NA	NA	NA	Fumigated	Corn, spring metam sodium, Russet Burbank, winter wheat w tillage radish and oat, Russet Burbank	Burbank	22	585
6	MI_1_2_306_22_5	MI	2	306	22	5	6.6	9	4.5	83	2.1	156.3	NA	NA	NA	Amended/Fumigated	Corn w 1T/A chicken manure fb rye, spring chloropicrin, Superior w 2T/A chicken, winter wheat w 1T/A chicken fb tillage radish and oat, Superior w 2 T/A chicken	Superior	20	945
4	MI_1_2_401_22_5	MI	2	401	22	5	6.8	5	4.5	120	1.6	141.9	NA	NA	NA	Amended/Fumigated	Corn w 1 T/A chicken manure, spring chloropicrin, Superior w 2T/A chicken manure, winter wheat w 1 T/A chicken manure fb tillage radish and oat, Superior w 2 T/A chicken manure	Superior	32	788
1	MI_1_2_402_22_5	MI	2	402	22	5	6.7	14.5	3.9	100	1.5	126.9	NA	NA	NA	Fumigated	Corn, spring metam sodium, Russet Burbank, winter wheat w tillage radish and oat, Russet Burbank	Burbank	20	788
3	MI_1_2_403_22_5	MI	2	403	22	5	6.7	9	4.7	111	1.7	148.4	NA	NA	NA	Fumigated	Corn, spring chloropicrin, Superior, winter wheat w tillage radish and oat, Superior	Superior	36	945
5	MI_1_2_404_22_5	MI	2	404	22	5	6.5	7	4.9	66	2	159.1	NA	NA	NA	Fumigated	Corn fb rye , spring chloropicrin, Snowden, winter wheat w tillage radish and oat, Snowden	Snowden	16	833
6	MI_1_2_405_22_5	MI	2	405	22	5	6.7	16.5	17	114	2.5	132.2	NA	NA	NA	Amended/Fumigated	Corn w 1T/A chicken manure fb rye, spring chloropicrin, Superior w 2T/A chicken, winter wheat w 1T/A chicken fb tillage radish and oat, Superior w 2 T/A chicken	Superior	18	619
2	MI_1_2_406_22_5	MI	2	406	22	5	6.5	5.5	3.3	118	1.7	162.3	NA	NA	NA	Control	Corn, NO fumigation, Superior, winter wheat w tillage radiah and oat, Superior	Superior	22	743
6	MI_1_2_501_22_5	MI	2	501	22	5	6.6	2	5.7	128	1.1	120.3	NA	NA	NA	Amended/Fumigated	Corn w 1T/A chicken manure fb rye, spring chloropicrin, Superior w 2T/A chicken, winter wheat w 1T/A chicken fb tillage radish and oat, Superior w 2 T/A chicken	Superior	24	630
5	MI_1_2_502_22_5	MI	2	502	22	5	6.4	5.5	3.1	100	1.4	164.7	NA	NA	NA	Fumigated	Corn fb rye , spring chloropicrin, Snowden, winter wheat w tillage radish and oat, Snowden	Snowden	16	473
4	MI_1_2_503_22_5	MI	2	503	22	5	6.6	10	5.8	145	1.7	137.7	NA	NA	NA	Amended/Fumigated	Corn w 1 T/A chicken manure, spring chloropicrin, Superior w 2T/A chicken manure, winter wheat w 1 T/A chicken manure fb tillage radish and oat, Superior w 2 T/A chicken manure	Superior	40	608
2	MI_1_2_504_22_5	MI	2	504	22	5	6.3	6.5	4.8	90	1.6	129.6	NA	NA	NA	Control	Corn, NO fumigation, Superior, winter wheat w tillage radiah and oat, Superior	Superior	12	608
1	MI_1_2_505_22_5	MI	2	505	22	5	6.4	5.5	4.3	82	1.8	150.6	NA	NA	NA	Fumigated	Corn, spring metam sodium, Russet Burbank, winter wheat w tillage radish and oat, Russet Burbank	Burbank	18	675
3	MI_1_2_506_22_5	MI	2	506	22	5	6.2	6.5	3.3	89	1.6	128.5	NA	NA	NA	Fumigated	Corn, spring chloropicrin, Superior, winter wheat w tillage radish and oat, Superior	Superior	16	1035
6	MI_1_2_101_22_7	MI	2	101	22	7	5.7	114.5	4.4	126	NA	130.8	678.17	89.15	0.1315	Amended/Fumigated	Corn w 1T/A chicken manure fb rye, spring chloropicrin, Superior w 2T/A chicken, winter wheat w 1T/A chicken fb tillage radish and oat, Superior w 2 T/A chicken	Superior	10	518
1	MI_1_2_102_22_7	MI	2	102	22	7	5.6	100.5	2.5	63	NA	93	513.62	30.77	0.0599	Fumigated	Corn, spring metam sodium, Russet Burbank, winter wheat w tillage radish and oat, Russet Burbank	Burbank	8	349
5	MI_1_2_103_22_7	MI	2	103	22	7	5.4	106	4.4	72	NA	83.9	639.36	72.09	0.1128	Fumigated	Corn fb rye , spring chloropicrin, Snowden, winter wheat w tillage radish and oat, Snowden	Snowden	16	326
2	MI_1_2_104_22_7	MI	2	104	22	7	5.7	110.5	8.9	71	NA	89.6	831.02	98.51	0.1185	Control	Corn, NO fumigation, Superior, winter wheat w tillage radiah and oat, Superior	Superior	8	315
4	MI_1_2_105_22_7	MI	2	105	22	7	5.7	93	9.7	76	NA	102.4	729.39	108.26	0.1484	Amended/Fumigated	Corn w 1 T/A chicken manure, spring chloropicrin, Superior w 2T/A chicken manure, winter wheat w 1 T/A chicken manure fb tillage radish and oat, Superior w 2 T/A chicken manure	Superior	6	630
3	MI_1_2_106_22_7	MI	2	106	22	7	5.6	155	8.1	65	NA	86.2	561.81	65.41	0.1164	Fumigated	Corn, spring chloropicrin, Superior, winter wheat w tillage radish and oat, Superior	Superior	14	484
1	MI_1_2_201_22_7	MI	2	201	22	7	6.1	96.5	11	75	NA	117.8	524.12	29.15	0.0556	Fumigated	Corn, spring metam sodium, Russet Burbank, winter wheat w tillage radish and oat, Russet Burbank	Burbank	20	495
2	MI_1_2_202_22_7	MI	2	202	22	7	5.8	105	25.3	57	NA	88.1	620.81	68.51	0.1104	Control	Corn, NO fumigation, Superior, winter wheat w tillage radiah and oat, Superior	Superior	18	304
4	MI_1_2_203_22_7	MI	2	203	22	7	5.8	70	4.3	72	NA	111.9	649.42	83.16	0.1281	Amended/Fumigated	Corn w 1 T/A chicken manure, spring chloropicrin, Superior w 2T/A chicken manure, winter wheat w 1 T/A chicken manure fb tillage radish and oat, Superior w 2 T/A chicken manure	Superior	20	450
6	MI_1_2_204_22_7	MI	2	204	22	7	6.1	80	5.2	101	NA	139.9	534.56	47.3	0.0885	Amended/Fumigated	Corn w 1T/A chicken manure fb rye, spring chloropicrin, Superior w 2T/A chicken, winter wheat w 1T/A chicken fb tillage radish and oat, Superior w 2 T/A chicken	Superior	10	304
3	MI_1_2_205_22_7	MI	2	205	22	7	6	89	9.2	78	NA	87.9	588.56	52.04	0.0884	Fumigated	Corn, spring chloropicrin, Superior, winter wheat w tillage radish and oat, Superior	Superior	18	945
5	MI_1_2_206_22_7	MI	2	206	22	7	6.2	75	4.1	78	NA	145	553.42	75.75	0.1369	Fumigated	Corn fb rye , spring chloropicrin, Snowden, winter wheat w tillage radish and oat, Snowden	Snowden	6	450
5	MI_1_2_301_22_7	MI	2	301	22	7	6.4	40	4.7	48	NA	107.2	378.06	13.89	0.0367	Fumigated	Corn fb rye , spring chloropicrin, Snowden, winter wheat w tillage radish and oat, Snowden	Snowden	28	473
4	MI_1_2_302_22_7	MI	2	302	22	7	5.9	99	4.6	70	NA	113	561.56	89.93	0.1601	Amended/Fumigated	Corn w 1 T/A chicken manure, spring chloropicrin, Superior w 2T/A chicken manure, winter wheat w 1 T/A chicken manure fb tillage radish and oat, Superior w 2 T/A chicken manure	Superior	8	788
2	MI_1_2_303_22_7	MI	2	303	22	7	6.4	35	4.3	68	NA	145.3	1741.2	496.37	0.2851	Control	Corn, NO fumigation, Superior, winter wheat w tillage radiah and oat, Superior	Superior	16	259
3	MI_1_2_304_22_7	MI	2	304	22	7	6.4	40	7.5	54	NA	118.9	1670.47	404.48	0.2421	Fumigated	Corn, spring chloropicrin, Superior, winter wheat w tillage radish and oat, Superior	Superior	12	568
1	MI_1_2_305_22_7	MI	2	305	22	7	6.2	41	5	68	NA	105.8	1800.32	465.26	0.2584	Fumigated	Corn, spring metam sodium, Russet Burbank, winter wheat w tillage radish and oat, Russet Burbank	Burbank	20	563
6	MI_1_2_306_22_7	MI	2	306	22	7	5.9	127.5	6.1	135	NA	139.6	1333.78	401.14	0.3008	Amended/Fumigated	Corn w 1T/A chicken manure fb rye, spring chloropicrin, Superior w 2T/A chicken, winter wheat w 1T/A chicken fb tillage radish and oat, Superior w 2 T/A chicken	Superior	4	281
4	MI_1_2_401_22_7	MI	2	401	22	7	5.7	81.5	3.2	61	NA	111.9	1696.68	471.21	0.2777	Amended/Fumigated	Corn w 1 T/A chicken manure, spring chloropicrin, Superior w 2T/A chicken manure, winter wheat w 1 T/A chicken manure fb tillage radish and oat, Superior w 2 T/A chicken manure	Superior	16	484
1	MI_1_2_402_22_7	MI	2	402	22	7	5.8	135	3.1	90	NA	107.2	1483.69	343.83	0.2317	Fumigated	Corn, spring metam sodium, Russet Burbank, winter wheat w tillage radish and oat, Russet Burbank	Burbank	10	416
3	MI_1_2_403_22_7	MI	2	403	22	7	5.9	101.5	3	95	NA	111.5	1446.6	310.94	0.2149	Fumigated	Corn, spring chloropicrin, Superior, winter wheat w tillage radish and oat, Superior	Superior	12	664
5	MI_1_2_404_22_7	MI	2	404	22	7	5.9	55	4.3	64	NA	88	1517.36	358.83	0.2365	Fumigated	Corn fb rye , spring chloropicrin, Snowden, winter wheat w tillage radish and oat, Snowden	Snowden	28	540
6	MI_1_2_405_22_7	MI	2	405	22	7	5.7	90	10.5	70	NA	108.7	1982.31	627.15	0.3164	Amended/Fumigated	Corn w 1T/A chicken manure fb rye, spring chloropicrin, Superior w 2T/A chicken, winter wheat w 1T/A chicken fb tillage radish and oat, Superior w 2 T/A chicken	Superior	14	338
2	MI_1_2_406_22_7	MI	2	406	22	7	5.7	131	4.1	113	NA	125.5	1804.67	458.35	0.254	Control	Corn, NO fumigation, Superior, winter wheat w tillage radiah and oat, Superior	Superior	8	563
6	MI_1_2_501_22_7	MI	2	501	22	7	5.5	105	5.4	71	NA	88.9	NA	NA	NA	Amended/Fumigated	Corn w 1T/A chicken manure fb rye, spring chloropicrin, Superior w 2T/A chicken, winter wheat w 1T/A chicken fb tillage radish and oat, Superior w 2 T/A chicken	Superior	6	270
5	MI_1_2_502_22_7	MI	2	502	22	7	5.3	98	16.2	88	NA	84.5	NA	NA	NA	Fumigated	Corn fb rye , spring chloropicrin, Snowden, winter wheat w tillage radish and oat, Snowden	Snowden	6	540
4	MI_1_2_503_22_7	MI	2	503	22	7	5.2	103	5.4	104	NA	81.5	NA	NA	NA	Amended/Fumigated	Corn w 1 T/A chicken manure, spring chloropicrin, Superior w 2T/A chicken manure, winter wheat w 1 T/A chicken manure fb tillage radish and oat, Superior w 2 T/A chicken manure	Superior	12	304
2	MI_1_2_504_22_7	MI	2	504	22	7	5.6	145	12.3	160	NA	107.2	NA	NA	NA	Control	Corn, NO fumigation, Superior, winter wheat w tillage radiah and oat, Superior	Superior	86	506
1	MI_1_2_505_22_7	MI	2	505	22	7	5.7	64	2.9	96	NA	98.5	NA	NA	NA	Fumigated	Corn, spring metam sodium, Russet Burbank, winter wheat w tillage radish and oat, Russet Burbank	Burbank	28	563
3	MI_1_2_506_22_7	MI	2	506	22	7	5.2	99	12.5	110	NA	76.7	NA	NA	NA	Fumigated	Corn, spring chloropicrin, Superior, winter wheat w tillage radish and oat, Superior	Superior	32	720
4	MI_1_3_101_22_5	MI	3	101	22	5	6.7	2.5	4.3	91	2.1	145.6	NA	NA	NA	Amended/Fumigated	Spring chloropicrin, Superior w 2T/A chicken manure, winter wheat w 1T/A chicken manure fb tillage radish and oat, corn w 1 T/A chicken manure, Superior w 2 T/A chicken manure	Superior	4	270
2	MI_1_3_102_22_5	MI	3	102	22	5	6.1	18.5	3.1	121	1.6	118.2	NA	NA	NA	Control	No fumigation, Superior, winter wheat w tillage radish and oat, corn, Superior	Superior	4	169
5	MI_1_3_103_22_5	MI	3	103	22	5	6.4	9.5	4.4	117	1.8	151.3	NA	NA	NA	Fumigated	Spring chloropicrin, Snowden, winter wheat w tillage radish and oat, corn fb rye, Snowden	Snowden	4	79
1	MI_1_3_104_22_5	MI	3	104	22	5	5.9	20.5	4.9	166	1.8	152.2	NA	NA	NA	Fumigated	Spring metam sodium, Russet burbank, winter wheat w tillage radish and oat, corn, Russet burbank	Burbank	2	34
3	MI_1_3_105_22_5	MI	3	105	22	5	5.9	8	4	161	1.9	149.6	NA	NA	NA	Fumigated	Spring chloropicrin, Superior, winter wheat w tillage radish and oat, corn, Superior	Superior	2	101
6	MI_1_3_106_22_5	MI	3	106	22	5	5.9	2.5	3.6	167	1.7	134.7	NA	NA	NA	Amended/Fumigated	Spring chloropicrin, Superior w 2T/A chicken manure, winter wheat w 1 T/A chicken manure fb tillage radish and oat, Corn w 1T/A chicken manure fb rye, Superior w 2T/A chicken manure	Superior	0	68
2	MI_1_3_201_22_5	MI	3	201	22	5	6.4	6.5	5.9	126	2.1	180.7	NA	NA	NA	Control	No fumigation, Superior, winter wheat w tillage radish and oat, corn, Superior	Superior	2	68
4	MI_1_3_202_22_5	MI	3	202	22	5	6.2	9.5	3.6	157	1.9	135.5	NA	NA	NA	Amended/Fumigated	Spring chloropicrin, Superior w 2T/A chicken manure, winter wheat w 1T/A chicken manure fb tillage radish and oat, corn w 1 T/A chicken manure, Superior w 2 T/A chicken manure	Superior	0	158
1	MI_1_3_203_22_5	MI	3	203	22	5	6.2	3	4.6	117	2	147.4	NA	NA	NA	Fumigated	Spring metam sodium, Russet burbank, winter wheat w tillage radish and oat, corn, Russet burbank	Burbank	4	79
3	MI_1_3_204_22_5	MI	3	204	22	5	5.8	15	4.2	170	1.7	121	NA	NA	NA	Fumigated	Spring chloropicrin, Superior, winter wheat w tillage radish and oat, corn, Superior	Superior	2	180
6	MI_1_3_205_22_5	MI	3	205	22	5	5.9	2.5	7.5	218	1.4	127.9	NA	NA	NA	Amended/Fumigated	Spring chloropicrin, Superior w 2T/A chicken manure, winter wheat w 1 T/A chicken manure fb tillage radish and oat, Corn w 1T/A chicken manure fb rye, Superior w 2T/A chicken manure	Superior	0	11
5	MI_1_3_206_22_5	MI	3	206	22	5	6	8	5.2	179	1.2	113.2	NA	NA	NA	Fumigated	Spring chloropicrin, Snowden, winter wheat w tillage radish and oat, corn fb rye, Snowden	Snowden	0	90
6	MI_1_3_301_22_5	MI	3	301	22	5	6.3	5.5	5.1	183	1.7	150.5	NA	NA	NA	Amended/Fumigated	Spring chloropicrin, Superior w 2T/A chicken manure, winter wheat w 1 T/A chicken manure fb tillage radish and oat, Corn w 1T/A chicken manure fb rye, Superior w 2T/A chicken manure	Superior	6	23
2	MI_1_3_302_22_5	MI	3	302	22	5	6.3	11	4.4	205	1.3	111.4	NA	NA	NA	Control	No fumigation, Superior, winter wheat w tillage radish and oat, corn, Superior	Superior	0	169
4	MI_1_3_303_22_5	MI	3	303	22	5	6.2	12	4.3	230	1.3	132.7	NA	NA	NA	Amended/Fumigated	Spring chloropicrin, Superior w 2T/A chicken manure, winter wheat w 1T/A chicken manure fb tillage radish and oat, corn w 1 T/A chicken manure, Superior w 2 T/A chicken manure	Superior	0	90
1	MI_1_3_304_22_5	MI	3	304	22	5	5.5	4	2.2	202	1.2	94.3	NA	NA	NA	Fumigated	Spring metam sodium, Russet burbank, winter wheat w tillage radish and oat, corn, Russet burbank	Burbank	0	101
5	MI_1_3_305_22_5	MI	3	305	22	5	5.8	1.5	3.2	193	1.1	183.6	NA	NA	NA	Fumigated	Spring chloropicrin, Snowden, winter wheat w tillage radish and oat, corn fb rye, Snowden	Snowden	0	68
3	MI_1_3_306_22_5	MI	3	306	22	5	5.7	21	3.8	165	1.2	107.3	NA	NA	NA	Fumigated	Spring chloropicrin, Superior, winter wheat w tillage radish and oat, corn, Superior	Superior	0	45
3	MI_1_3_401_22_5	MI	3	401	22	5	6.4	4.5	2.1	157	0.6	96.1	NA	NA	NA	Fumigated	Spring chloropicrin, Superior, winter wheat w tillage radish and oat, corn, Superior	Superior	0	79
6	MI_1_3_402_22_5	MI	3	402	22	5	6.4	16	6	171	0.7	98.6	NA	NA	NA	Amended/Fumigated	Spring chloropicrin, Superior w 2T/A chicken manure, winter wheat w 1 T/A chicken manure fb tillage radish and oat, Corn w 1T/A chicken manure fb rye, Superior w 2T/A chicken manure	Superior	2	34
5	MI_1_3_403_22_5	MI	3	403	22	5	6.2	2	2.7	153	0.8	94.9	NA	NA	NA	Fumigated	Spring chloropicrin, Snowden, winter wheat w tillage radish and oat, corn fb rye, Snowden	Snowden	2	45
2	MI_1_3_404_22_5	MI	3	404	22	5	6	2	2.7	174	0.7	75.7	NA	NA	NA	Control	No fumigation, Superior, winter wheat w tillage radish and oat, corn, Superior	Superior	4	79
1	MI_1_3_405_22_5	MI	3	405	22	5	5.5	6	5.6	185	1	85.3	NA	NA	NA	Fumigated	Spring metam sodium, Russet burbank, winter wheat w tillage radish and oat, corn, Russet burbank	Burbank	2	56
4	MI_1_3_406_22_5	MI	3	406	22	5	5.9	6	3.4	192	0.9	89.2	NA	NA	NA	Amended/Fumigated	Spring chloropicrin, Superior w 2T/A chicken manure, winter wheat w 1T/A chicken manure fb tillage radish and oat, corn w 1 T/A chicken manure, Superior w 2 T/A chicken manure	Superior	2	90
4	MI_1_3_501_22_5	MI	3	501	22	5	6.6	1.5	2.7	105	0.5	79.5	NA	NA	NA	Amended/Fumigated	Spring chloropicrin, Superior w 2T/A chicken manure, winter wheat w 1T/A chicken manure fb tillage radish and oat, corn w 1 T/A chicken manure, Superior w 2 T/A chicken manure	Superior	2	146
5	MI_1_3_502_22_5	MI	3	502	22	5	6.3	3	3	77	0.8	99.7	NA	NA	NA	Fumigated	Spring chloropicrin, Snowden, winter wheat w tillage radish and oat, corn fb rye, Snowden	Snowden	2	0
1	MI_1_3_503_22_5	MI	3	503	22	5	6.6	1.5	4.2	58	0.7	94	NA	NA	NA	Fumigated	Spring metam sodium, Russet burbank, winter wheat w tillage radish and oat, corn, Russet burbank	Burbank	0	68
3	MI_1_3_504_22_5	MI	3	504	22	5	6.2	3.5	3.3	153	0.8	88.8	NA	NA	NA	Fumigated	Spring chloropicrin, Superior, winter wheat w tillage radish and oat, corn, Superior	Superior	0	135
6	MI_1_3_505_22_5	MI	3	505	22	5	6.2	10	3.3	189	1.3	120.8	NA	NA	NA	Amended/Fumigated	Spring chloropicrin, Superior w 2T/A chicken manure, winter wheat w 1 T/A chicken manure fb tillage radish and oat, Corn w 1T/A chicken manure fb rye, Superior w 2T/A chicken manure	Superior	2	158
2	MI_1_3_506_22_5	MI	3	506	22	5	6	2.5	3.2	194	1.2	98	NA	NA	NA	Control	No fumigation, Superior, winter wheat w tillage radish and oat, corn, Superior	Superior	0	45
4	MI_1_3_101_22_7	MI	3	101	22	7	5.6	65.5	7.9	82	NA	98.2	794.49	105.04	0.1322	Amended/Fumigated	Spring chloropicrin, Superior w 2T/A chicken manure, winter wheat w 1T/A chicken manure fb tillage radish and oat, corn w 1 T/A chicken manure, Superior w 2 T/A chicken manure	Superior	0	405
2	MI_1_3_102_22_7	MI	3	102	22	7	6.1	73.5	10.4	142	NA	148	536.94	60.95	0.1135	Control	No fumigation, Superior, winter wheat w tillage radish and oat, corn, Superior	Superior	2	259
5	MI_1_3_103_22_7	MI	3	103	22	7	5.5	96	5	148	NA	136.6	647.67	79.01	0.122	Fumigated	Spring chloropicrin, Snowden, winter wheat w tillage radish and oat, corn fb rye, Snowden	Snowden	4	180
1	MI_1_3_104_22_7	MI	3	104	22	7	5.4	82.5	18.1	101	NA	89.6	624.26	63.11	0.1011	Fumigated	Spring metam sodium, Russet burbank, winter wheat w tillage radish and oat, corn, Russet burbank	Burbank	18	349
3	MI_1_3_105_22_7	MI	3	105	22	7	5.5	50	6.8	109	NA	112.1	564.97	14.25	0.0252	Fumigated	Spring chloropicrin, Superior, winter wheat w tillage radish and oat, corn, Superior	Superior	4	259
6	MI_1_3_106_22_7	MI	3	106	22	7	6.1	14	2.8	82	NA	120	527.47	58.19	0.1103	Amended/Fumigated	Spring chloropicrin, Superior w 2T/A chicken manure, winter wheat w 1 T/A chicken manure fb tillage radish and oat, Corn w 1T/A chicken manure fb rye, Superior w 2T/A chicken manure	Superior	0	461
2	MI_1_3_201_22_7	MI	3	201	22	7	5.9	77.5	3	137	NA	154.8	568.53	42.91	0.0755	Control	No fumigation, Superior, winter wheat w tillage radish and oat, corn, Superior	Superior	8	304
4	MI_1_3_202_22_7	MI	3	202	22	7	5.8	10	4.2	128	NA	129	786.67	174.93	0.2224	Amended/Fumigated	Spring chloropicrin, Superior w 2T/A chicken manure, winter wheat w 1T/A chicken manure fb tillage radish and oat, corn w 1 T/A chicken manure, Superior w 2 T/A chicken manure	Superior	6	349
1	MI_1_3_203_22_7	MI	3	203	22	7	5.5	53	18.7	141	NA	92.6	676.81	73.11	0.108	Fumigated	Spring metam sodium, Russet burbank, winter wheat w tillage radish and oat, corn, Russet burbank	Burbank	0	248
3	MI_1_3_204_22_7	MI	3	204	22	7	5.5	42	5	152	NA	127.6	585.69	62.78	0.1072	Fumigated	Spring chloropicrin, Superior, winter wheat w tillage radish and oat, corn, Superior	Superior	0	215
6	MI_1_3_205_22_7	MI	3	205	22	7	5.7	65	10.9	119	NA	133.9	528.77	93.62	0.177	Amended/Fumigated	Spring chloropicrin, Superior w 2T/A chicken manure, winter wheat w 1 T/A chicken manure fb tillage radish and oat, Corn w 1T/A chicken manure fb rye, Superior w 2T/A chicken manure	Superior	0	788
5	MI_1_3_206_22_7	MI	3	206	22	7	5.5	55	40.9	126	NA	122.2	374.63	13.23	0.0353	Fumigated	Spring chloropicrin, Snowden, winter wheat w tillage radish and oat, corn fb rye, Snowden	Snowden	0	653
6	MI_1_3_301_22_7	MI	3	301	22	7	5.7	65	14.5	135	NA	119	553.77	45.56	0.0823	Amended/Fumigated	Spring chloropicrin, Superior w 2T/A chicken manure, winter wheat w 1 T/A chicken manure fb tillage radish and oat, Corn w 1T/A chicken manure fb rye, Superior w 2T/A chicken manure	Superior	0	416
2	MI_1_3_302_22_7	MI	3	302	22	7	5.3	55	4.5	146	NA	125.1	500.43	51.02	0.102	Control	No fumigation, Superior, winter wheat w tillage radish and oat, corn, Superior	Superior	8	608
4	MI_1_3_303_22_7	MI	3	303	22	7	5.1	42.5	21.6	166	NA	110.8	590.36	75.46	0.1278	Amended/Fumigated	Spring chloropicrin, Superior w 2T/A chicken manure, winter wheat w 1T/A chicken manure fb tillage radish and oat, corn w 1 T/A chicken manure, Superior w 2 T/A chicken manure	Superior	8	214
1	MI_1_3_304_22_7	MI	3	304	22	7	5.9	52	30.7	174	NA	137.7	318.36	0	0	Fumigated	Spring metam sodium, Russet burbank, winter wheat w tillage radish and oat, corn, Russet burbank	Burbank	2	540
5	MI_1_3_305_22_7	MI	3	305	22	7	5.7	85	14.2	181	NA	101.3	419.51	25.19	0.0601	Fumigated	Spring chloropicrin, Snowden, winter wheat w tillage radish and oat, corn fb rye, Snowden	Snowden	0	450
3	MI_1_3_306_22_7	MI	3	306	22	7	5.8	75	10.7	214	NA	154.9	360.62	9.19	0.0255	Fumigated	Spring chloropicrin, Superior, winter wheat w tillage radish and oat, corn, Superior	Superior	6	270
3	MI_1_3_401_22_7	MI	3	401	22	7	5.3	64.5	40.8	147	NA	82.6	453.32	10.35	0.0228	Fumigated	Spring chloropicrin, Superior, winter wheat w tillage radish and oat, corn, Superior	Superior	0	820
6	MI_1_3_402_22_7	MI	3	402	22	7	6.1	33.5	12	170	NA	99.6	337.52	6.96	0.0206	Amended/Fumigated	Spring chloropicrin, Superior w 2T/A chicken manure, winter wheat w 1 T/A chicken manure fb tillage radish and oat, Corn w 1T/A chicken manure fb rye, Superior w 2T/A chicken manure	Superior	2	630
5	MI_1_3_403_22_7	MI	3	403	22	7	5.7	28.5	19.9	143	NA	116.6	415.88	24.62	0.0592	Fumigated	Spring chloropicrin, Snowden, winter wheat w tillage radish and oat, corn fb rye, Snowden	Snowden	0	518
2	MI_1_3_404_22_7	MI	3	404	22	7	5.3	38.5	13.4	142	NA	78.8	379.16	9.56	0.0252	Control	No fumigation, Superior, winter wheat w tillage radish and oat, corn, Superior	Superior	0	101
1	MI_1_3_405_22_7	MI	3	405	22	7	6	80	24.3	233	NA	150.5	449.63	15.93	0.0354	Fumigated	Spring metam sodium, Russet burbank, winter wheat w tillage radish and oat, corn, Russet burbank	Burbank	0	383
4	MI_1_3_406_22_7	MI	3	406	22	7	5.7	70.5	32.8	160	NA	94.9	665.55	108.22	0.1626	Amended/Fumigated	Spring chloropicrin, Superior w 2T/A chicken manure, winter wheat w 1T/A chicken manure fb tillage radish and oat, corn w 1 T/A chicken manure, Superior w 2 T/A chicken manure	Superior	6	180
4	MI_1_3_501_22_7	MI	3	501	22	7	5.9	57.5	14.7	81	NA	93	NA	NA	NA	Amended/Fumigated	Spring chloropicrin, Superior w 2T/A chicken manure, winter wheat w 1T/A chicken manure fb tillage radish and oat, corn w 1 T/A chicken manure, Superior w 2 T/A chicken manure	Superior	0	675
5	MI_1_3_502_22_7	MI	3	502	22	7	6.1	40	37.7	62	NA	108.5	NA	NA	NA	Fumigated	Spring chloropicrin, Snowden, winter wheat w tillage radish and oat, corn fb rye, Snowden	Snowden	0	765
1	MI_1_3_503_22_7	MI	3	503	22	7	5.9	85	59.7	103	NA	68.3	NA	NA	NA	Fumigated	Spring metam sodium, Russet burbank, winter wheat w tillage radish and oat, corn, Russet burbank	Burbank	0	270
3	MI_1_3_504_22_7	MI	3	504	22	7	5.7	53.5	12.7	170	NA	108.1	NA	NA	NA	Fumigated	Spring chloropicrin, Superior, winter wheat w tillage radish and oat, corn, Superior	Superior	0	158
6	MI_1_3_505_22_7	MI	3	505	22	7	6.3	19	9.5	44	NA	94.5	NA	NA	NA	Amended/Fumigated	Spring chloropicrin, Superior w 2T/A chicken manure, winter wheat w 1 T/A chicken manure fb tillage radish and oat, Corn w 1T/A chicken manure fb rye, Superior w 2T/A chicken manure	Superior	0	968
2	MI_1_3_506_22_7	MI	3	506	22	7	5.4	60	11.2	172	NA	82.8	NA	NA	NA	Control	No fumigation, Superior, winter wheat w tillage radish and oat, corn, Superior	Superior	4	518
8	MN_1_2_107_22_4	MN	2	107	22	4	7	4.5	6.7	126	2.5	154.2	NA	NA	NA	Fumigated	Soybean, fall metam sodium. Russet Norkotah then rye cover. Soybean, fall metam sodium. Russet Norkotah then rye cover.	Norkotah	62	0
9	MN_1_2_108_22_4	MN	2	108	22	4	7	7	6.1	122	1.6	129.6	NA	NA	NA	Control	Soybean. Bannock Russet then rye cover. Soybean. Bannock Russet then rye cover.	Bannock	52	0
7	MN_1_2_109_22_4	MN	2	109	22	4	6.3	10	12	180	3.5	188.5	NA	NA	NA	Fumigated	Soybean, fall metam sodium. Russet Burbank then rye cover. Soybean, fall metam sodium. Russet Burbank then rye cover.	Burbank	54	0
10	MN_1_2_110_22_4	MN	2	110	22	4	6.6	10	7.2	129	1.7	118.6	NA	NA	NA	Amended/Fumigated	Soybean, fall metam sodium. 5.1 T/ac turkey manure, Russet Burbank, then rye cover. Field peas then Caliente 199 mustard cover. Turkey manure, Russet Burbank, then rye cover.	Burbank	60	0
12	MN_1_2_111_22_4	MN	2	111	22	4	6.3	13.5	11	208	3.9	163.5	NA	NA	NA	Control	Soybean. Russet Burbank then rye cover. Soybean. Russet Burbank then rye cover.	Burbank	104	0
11	MN_1_2_112_22_4	MN	2	112	22	4	6.6	10.5	15.2	197	3	162	NA	NA	NA	Amended/Fumigated	Soybean, fall metam sodium. 5.1 T/ac turkey manure, Russet Norkotah, then rye cover. Field peas then Caliente 199 mustard cover. Turkey manure, Russet Norkotah, then rye cover.	Norkotah	44	0
9	MN_1_2_201_22_4	MN	2	201	22	4	6.9	5.5	6.7	131	1.8	119.3	NA	NA	NA	Control	Soybean. Bannock Russet then rye cover. Soybean. Bannock Russet then rye cover.	Bannock	72	0
12	MN_1_2_202_22_4	MN	2	202	22	4	6.8	5	6.9	105	1.4	86.2	NA	NA	NA	Control	Soybean. Russet Burbank then rye cover. Soybean. Russet Burbank then rye cover.	Burbank	156	0
7	MN_1_2_203_22_4	MN	2	203	22	4	6.4	11.5	8.6	131	2.1	128.4	NA	NA	NA	Fumigated	Soybean, fall metam sodium. Russet Burbank then rye cover. Soybean, fall metam sodium. Russet Burbank then rye cover.	Burbank	52	0
10	MN_1_2_204_22_4	MN	2	204	22	4	6.7	4.5	8.6	109	2	151.5	NA	NA	NA	Amended/Fumigated	Soybean, fall metam sodium. 5.1 T/ac turkey manure, Russet Burbank, then rye cover. Field peas then Caliente 199 mustard cover. Turkey manure, Russet Burbank, then rye cover.	Burbank	56	0
8	MN_1_2_205_22_4	MN	2	205	22	4	6.8	9	5.6	92	1.6	115.7	NA	NA	NA	Fumigated	Soybean, fall metam sodium. Russet Norkotah then rye cover. Soybean, fall metam sodium. Russet Norkotah then rye cover.	Norkotah	78	0
11	MN_1_2_206_22_4	MN	2	206	22	4	7.1	6.5	7.2	122	1.6	134.8	NA	NA	NA	Amended/Fumigated	Soybean, fall metam sodium. 5.1 T/ac turkey manure, Russet Norkotah, then rye cover. Field peas then Caliente 199 mustard cover. Turkey manure, Russet Norkotah, then rye cover.	Norkotah	100	0
12	MN_1_2_301_22_4	MN	2	301	22	4	6.8	11.5	8.1	148	2	144.8	NA	NA	NA	Control	Soybean. Russet Burbank then rye cover. Soybean. Russet Burbank then rye cover.	Burbank	158	0
8	MN_1_2_302_22_4	MN	2	302	22	4	6.4	9	18.3	201	3.7	167.9	NA	NA	NA	Fumigated	Soybean, fall metam sodium. Russet Norkotah then rye cover. Soybean, fall metam sodium. Russet Norkotah then rye cover.	Norkotah	70	0
10	MN_1_2_303_22_4	MN	2	303	22	4	6.9	2	6.1	113	1.7	168.2	NA	NA	NA	Amended/Fumigated	Soybean, fall metam sodium. 5.1 T/ac turkey manure, Russet Burbank, then rye cover. Field peas then Caliente 199 mustard cover. Turkey manure, Russet Burbank, then rye cover.	Burbank	90	0
7	MN_1_2_304_22_4	MN	2	304	22	4	6.7	6	6.4	102	1.9	136.9	NA	NA	NA	Fumigated	Soybean, fall metam sodium. Russet Burbank then rye cover. Soybean, fall metam sodium. Russet Burbank then rye cover.	Burbank	122	0
11	MN_1_2_305_22_4	MN	2	305	22	4	7.1	6.5	10.2	150	2.3	177.3	NA	NA	NA	Amended/Fumigated	Soybean, fall metam sodium. 5.1 T/ac turkey manure, Russet Norkotah, then rye cover. Field peas then Caliente 199 mustard cover. Turkey manure, Russet Norkotah, then rye cover.	Norkotah	66	0
9	MN_1_2_306_22_4	MN	2	306	22	4	7	8.5	5.7	119	1.7	136.4	NA	NA	NA	Control	Soybean. Bannock Russet then rye cover. Soybean. Bannock Russet then rye cover.	Bannock	92	0
12	MN_1_2_407_22_4	MN	2	407	22	4	6.7	4.5	5.6	158	2.7	154.5	NA	NA	NA	Control	Soybean. Russet Burbank then rye cover. Soybean. Russet Burbank then rye cover.	Burbank	68	0
9	MN_1_2_408_22_4	MN	2	408	22	4	6.6	8	6.1	144	3.4	158.5	NA	NA	NA	Control	Soybean. Bannock Russet then rye cover. Soybean. Bannock Russet then rye cover.	Bannock	44	0
10	MN_1_2_409_22_4	MN	2	409	22	4	6.7	4	5	141	2.1	161.1	NA	NA	NA	Amended/Fumigated	Soybean, fall metam sodium. 5.1 T/ac turkey manure, Russet Burbank, then rye cover. Field peas then Caliente 199 mustard cover. Turkey manure, Russet Burbank, then rye cover.	Burbank	68	0
7	MN_1_2_410_22_4	MN	2	410	22	4	6.5	11	6.6	153	2.4	161	NA	NA	NA	Fumigated	Soybean, fall metam sodium. Russet Burbank then rye cover. Soybean, fall metam sodium. Russet Burbank then rye cover.	Burbank	32	0
11	MN_1_2_411_22_4	MN	2	411	22	4	6.7	3.5	11.2	166	2.6	180.5	NA	NA	NA	Amended/Fumigated	Soybean, fall metam sodium. 5.1 T/ac turkey manure, Russet Norkotah, then rye cover. Field peas then Caliente 199 mustard cover. Turkey manure, Russet Norkotah, then rye cover.	Norkotah	30	0
8	MN_1_2_412_22_4	MN	2	412	22	4	6.5	7	5.9	130	2.5	146.3	NA	NA	NA	Fumigated	Soybean, fall metam sodium. Russet Norkotah then rye cover. Soybean, fall metam sodium. Russet Norkotah then rye cover.	Norkotah	62	0
9	MN_1_2_507_22_4	MN	2	507	22	4	6.6	8.5	9.4	165	3.8	225.7	NA	NA	NA	Control	Soybean. Bannock Russet then rye cover. Soybean. Bannock Russet then rye cover.	Bannock	44	0
8	MN_1_2_508_22_4	MN	2	508	22	4	6.4	8.5	4.9	142	3.1	151	NA	NA	NA	Fumigated	Soybean, fall metam sodium. Russet Norkotah then rye cover. Soybean, fall metam sodium. Russet Norkotah then rye cover.	Norkotah	28	0
10	MN_1_2_509_22_4	MN	2	509	22	4	6.6	2	5.7	158	2.1	168.1	NA	NA	NA	Amended/Fumigated	Soybean, fall metam sodium. 5.1 T/ac turkey manure, Russet Burbank, then rye cover. Field peas then Caliente 199 mustard cover. Turkey manure, Russet Burbank, then rye cover.	Burbank	60	0
7	MN_1_2_510_22_4	MN	2	510	22	4	6.3	8	6.6	172	2.5	134.5	NA	NA	NA	Fumigated	Soybean, fall metam sodium. Russet Burbank then rye cover. Soybean, fall metam sodium. Russet Burbank then rye cover.	Burbank	64	0
11	MN_1_2_511_22_4	MN	2	511	22	4	6.6	2	5	137	1.8	138.5	NA	NA	NA	Amended/Fumigated	Soybean, fall metam sodium. 5.1 T/ac turkey manure, Russet Norkotah, then rye cover. Field peas then Caliente 199 mustard cover. Turkey manure, Russet Norkotah, then rye cover.	Norkotah	70	0
12	MN_1_2_512_22_4	MN	2	512	22	4	6.7	3.5	3.7	143	1.8	122.4	NA	NA	NA	Control	Soybean. Russet Burbank then rye cover. Soybean. Russet Burbank then rye cover.	Burbank	52	0
8	MN_1_2_107_22_6	MN	2	107	22	6	6.6	55	4.3	113	NA	68	483.61	85.94	0.1777	Fumigated	Soybean, fall metam sodium. Russet Norkotah then rye cover. Soybean, fall metam sodium. Russet Norkotah then rye cover.	Norkotah	NA	NA
9	MN_1_2_108_22_6	MN	2	108	22	6	6.4	100	3	129	NA	42.8	367.19	40.03	0.109	Control	Soybean. Bannock Russet then rye cover. Soybean. Bannock Russet then rye cover.	Bannock	NA	NA
7	MN_1_2_109_22_6	MN	2	109	22	6	6	57	5.3	191	NA	83.3	567.68	72.62	0.1279	Fumigated	Soybean, fall metam sodium. Russet Burbank then rye cover. Soybean, fall metam sodium. Russet Burbank then rye cover.	Burbank	NA	NA
10	MN_1_2_110_22_6	MN	2	110	22	6	6.1	58.5	7.5	216	NA	104.3	495.68	65.25	0.1316	Amended/Fumigated	Soybean, fall metam sodium. 5.1 T/ac turkey manure, Russet Burbank, then rye cover. Field peas then Caliente 199 mustard cover. Turkey manure, Russet Burbank, then rye cover.	Burbank	NA	NA
12	MN_1_2_111_22_6	MN	2	111	22	6	6.3	57	6.5	166	NA	97.1	667.44	86.24	0.1292	Control	Soybean. Russet Burbank then rye cover. Soybean. Russet Burbank then rye cover.	Burbank	NA	NA
11	MN_1_2_112_22_6	MN	2	112	22	6	6.4	47	6.8	180	NA	107	819.78	145.33	0.1773	Amended/Fumigated	Soybean, fall metam sodium. 5.1 T/ac turkey manure, Russet Norkotah, then rye cover. Field peas then Caliente 199 mustard cover. Turkey manure, Russet Norkotah, then rye cover.	Norkotah	NA	NA
9	MN_1_2_201_22_6	MN	2	201	22	6	6.8	43	5	138	NA	83.3	396.18	48.18	0.1216	Control	Soybean. Bannock Russet then rye cover. Soybean. Bannock Russet then rye cover.	Bannock	NA	NA
12	MN_1_2_202_22_6	MN	2	202	22	6	6.5	68.5	6.5	117	NA	70.3	323.99	12.6	0.0389	Control	Soybean. Russet Burbank then rye cover. Soybean. Russet Burbank then rye cover.	Burbank	NA	NA
7	MN_1_2_203_22_6	MN	2	203	22	6	6.4	46	3.5	129	NA	83.3	632.03	66.08	0.1045	Fumigated	Soybean, fall metam sodium. Russet Burbank then rye cover. Soybean, fall metam sodium. Russet Burbank then rye cover.	Burbank	NA	NA
10	MN_1_2_204_22_6	MN	2	204	22	6	6.6	28	5.7	128	NA	110.2	688.69	112.76	0.1637	Amended/Fumigated	Soybean, fall metam sodium. 5.1 T/ac turkey manure, Russet Burbank, then rye cover. Field peas then Caliente 199 mustard cover. Turkey manure, Russet Burbank, then rye cover.	Burbank	NA	NA
8	MN_1_2_205_22_6	MN	2	205	22	6	6.6	42.5	5.6	145	NA	77.7	553.4	93.69	0.1693	Fumigated	Soybean, fall metam sodium. Russet Norkotah then rye cover. Soybean, fall metam sodium. Russet Norkotah then rye cover.	Norkotah	NA	NA
11	MN_1_2_206_22_6	MN	2	206	22	6	7	26.5	5.4	129	NA	105.3	685.48	175.57	0.2561	Amended/Fumigated	Soybean, fall metam sodium. 5.1 T/ac turkey manure, Russet Norkotah, then rye cover. Field peas then Caliente 199 mustard cover. Turkey manure, Russet Norkotah, then rye cover.	Norkotah	NA	NA
12	MN_1_2_301_22_6	MN	2	301	22	6	6.3	37	4.6	118	NA	46.6	466.31	43.7	0.0937	Control	Soybean. Russet Burbank then rye cover. Soybean. Russet Burbank then rye cover.	Burbank	NA	NA
8	MN_1_2_302_22_6	MN	2	302	22	6	6.2	38.5	3.3	123	NA	81.3	294.51	9.12	0.031	Fumigated	Soybean, fall metam sodium. Russet Norkotah then rye cover. Soybean, fall metam sodium. Russet Norkotah then rye cover.	Norkotah	NA	NA
10	MN_1_2_303_22_6	MN	2	303	22	6	6.5	21	5.6	122	NA	101.5	503.06	103.57	0.2059	Amended/Fumigated	Soybean, fall metam sodium. 5.1 T/ac turkey manure, Russet Burbank, then rye cover. Field peas then Caliente 199 mustard cover. Turkey manure, Russet Burbank, then rye cover.	Burbank	NA	NA
7	MN_1_2_304_22_6	MN	2	304	22	6	6.4	44	1.5	108	NA	49.9	604.19	53.55	0.0886	Fumigated	Soybean, fall metam sodium. Russet Burbank then rye cover. Soybean, fall metam sodium. Russet Burbank then rye cover.	Burbank	NA	NA
11	MN_1_2_305_22_6	MN	2	305	22	6	6.8	22	2.7	125	NA	91.9	535.78	134.46	0.251	Amended/Fumigated	Soybean, fall metam sodium. 5.1 T/ac turkey manure, Russet Norkotah, then rye cover. Field peas then Caliente 199 mustard cover. Turkey manure, Russet Norkotah, then rye cover.	Norkotah	NA	NA
9	MN_1_2_306_22_6	MN	2	306	22	6	6.8	27.5	4.2	83	NA	62.9	267.99	23.97	0.0895	Control	Soybean. Bannock Russet then rye cover. Soybean. Bannock Russet then rye cover.	Bannock	NA	NA
12	MN_1_2_407_22_6	MN	2	407	22	6	6.4	54	2.7	142	NA	52.8	630.49	102.15	0.162	Control	Soybean. Russet Burbank then rye cover. Soybean. Russet Burbank then rye cover.	Burbank	NA	NA
9	MN_1_2_408_22_6	MN	2	408	22	6	6.5	51.5	2.5	172	NA	82.6	748.95	102.22	0.1365	Control	Soybean. Bannock Russet then rye cover. Soybean. Bannock Russet then rye cover.	Bannock	NA	NA
10	MN_1_2_409_22_6	MN	2	409	22	6	6.6	24	3.2	156	NA	77.2	498.14	76.62	0.1538	Amended/Fumigated	Soybean, fall metam sodium. 5.1 T/ac turkey manure, Russet Burbank, then rye cover. Field peas then Caliente 199 mustard cover. Turkey manure, Russet Burbank, then rye cover.	Burbank	NA	NA
7	MN_1_2_410_22_6	MN	2	410	22	6	6.5	35.5	2.6	147	NA	75.5	345.3	16.64	0.0482	Fumigated	Soybean, fall metam sodium. Russet Burbank then rye cover. Soybean, fall metam sodium. Russet Burbank then rye cover.	Burbank	NA	NA
11	MN_1_2_411_22_6	MN	2	411	22	6	6.6	29	2.7	182	NA	93.6	312.43	43.49	0.1392	Amended/Fumigated	Soybean, fall metam sodium. 5.1 T/ac turkey manure, Russet Norkotah, then rye cover. Field peas then Caliente 199 mustard cover. Turkey manure, Russet Norkotah, then rye cover.	Norkotah	NA	NA
8	MN_1_2_412_22_6	MN	2	412	22	6	6.3	36	2.4	134	NA	79.3	444.19	27.24	0.0613	Fumigated	Soybean, fall metam sodium. Russet Norkotah then rye cover. Soybean, fall metam sodium. Russet Norkotah then rye cover.	Norkotah	NA	NA
9	MN_1_2_507_22_6	MN	2	507	22	6	6.3	57	3.9	151	NA	72	NA	NA	NA	Control	Soybean. Bannock Russet then rye cover. Soybean. Bannock Russet then rye cover.	Bannock	NA	NA
8	MN_1_2_508_22_6	MN	2	508	22	6	6.3	54.5	3.2	179	NA	78.5	NA	NA	NA	Fumigated	Soybean, fall metam sodium. Russet Norkotah then rye cover. Soybean, fall metam sodium. Russet Norkotah then rye cover.	Norkotah	NA	NA
10	MN_1_2_509_22_6	MN	2	509	22	6	6.4	29.5	1.9	187	NA	86.1	NA	NA	NA	Amended/Fumigated	Soybean, fall metam sodium. 5.1 T/ac turkey manure, Russet Burbank, then rye cover. Field peas then Caliente 199 mustard cover. Turkey manure, Russet Burbank, then rye cover.	Burbank	NA	NA
7	MN_1_2_510_22_6	MN	2	510	22	6	6.2	27.5	1.8	160	NA	65.3	NA	NA	NA	Fumigated	Soybean, fall metam sodium. Russet Burbank then rye cover. Soybean, fall metam sodium. Russet Burbank then rye cover.	Burbank	NA	NA
11	MN_1_2_511_22_6	MN	2	511	22	6	6.5	29.5	1.8	169	NA	72.8	NA	NA	NA	Amended/Fumigated	Soybean, fall metam sodium. 5.1 T/ac turkey manure, Russet Norkotah, then rye cover. Field peas then Caliente 199 mustard cover. Turkey manure, Russet Norkotah, then rye cover.	Norkotah	NA	NA
12	MN_1_2_512_22_6	MN	2	512	22	6	6.5	23	2.2	134	NA	68.8	NA	NA	NA	Control	Soybean. Russet Burbank then rye cover. Soybean. Russet Burbank then rye cover.	Burbank	NA	NA
2	MN_1_3_101_22_4	MN	3	101	22	4	6.7	6.5	6.6	120	1.8	125.7	NA	NA	NA	Fumigated	Fall metam sodium (2018). Russet Norkotah then rye cover. Field corn. Soybean, fall metam sodium. Russet Norkotah then rye cover.	Norkotah	4	0
5	MN_1_3_102_22_4	MN	3	102	22	4	7.1	4	7.7	127	1.4	107.7	NA	NA	NA	Amended/Fumigated	Fall metam sodium (2018). 3 T/ac turkey manure, Russet Norkotah then rye cover. 5.1 T/ac turkey manure, field corn. Field peas then Caliente 199 mustard. Turkey manure, Russet Norkotah then rye cover.	Norkotah	4	0
1	MN_1_3_103_22_4	MN	3	103	22	4	6.7	10	6.9	81	1.6	108.7	NA	NA	NA	Fumigated	Fall metam sodium (2018). Russet Burbank then rye cover. Field corn. Soybean, fall metam sodium. Russet Burbank then rye cover.	Burbank	6	0
4	MN_1_3_104_22_4	MN	3	104	22	4	7	5	11.6	100	1.6	130.8	NA	NA	NA	Amended/Fumigated	Fall metam sodium (2018). 3 T/ac turkey manure, Russet Burbank then rye cover. 5.1 T/ac turkey manure, field corn. Field peas then Caliente 199 mustard. Turkey manure, Russet Burbank then rye cover.	Burbank	22	0
3	MN_1_3_105_22_4	MN	3	105	22	4	7.1	4.5	6.6	100	1.5	136.7	NA	NA	NA	Control	Bannock Russet then rye cover. Field corn. Soybean. Bannock Russet then rye cover.	Bannock	10	0
6	MN_1_3_106_22_4	MN	3	106	22	4	7.1	8	5.9	94	1.7	141.8	NA	NA	NA	Control	Russet Burbank then rye cover. Field corn. Soybean. Russet Burbank then rye cover.	Burbank	48	0
6	MN_1_3_207_22_4	MN	3	207	22	4	7	7	6.5	99	1.7	151.1	NA	NA	NA	Control	Russet Burbank then rye cover. Field corn. Soybean. Russet Burbank then rye cover.	Burbank	80	0
3	MN_1_3_208_22_4	MN	3	208	22	4	7	3.5	5.5	85	1.6	118.6	NA	NA	NA	Control	Bannock Russet then rye cover. Field corn. Soybean. Bannock Russet then rye cover.	Bannock	22	0
1	MN_1_3_209_22_4	MN	3	209	22	4	6.3	13	5.1	143	2.6	153.7	NA	NA	NA	Fumigated	Fall metam sodium (2018). Russet Burbank then rye cover. Field corn. Soybean, fall metam sodium. Russet Burbank then rye cover.	Burbank	22	0
4	MN_1_3_210_22_4	MN	3	210	22	4	6.5	5.5	7.7	179	2.1	179.1	NA	NA	NA	Amended/Fumigated	Fall metam sodium (2018). 3 T/ac turkey manure, Russet Burbank then rye cover. 5.1 T/ac turkey manure, field corn. Field peas then Caliente 199 mustard. Turkey manure, Russet Burbank then rye cover.	Burbank	20	0
2	MN_1_3_211_22_4	MN	3	211	22	4	6.5	10.5	9.3	135	1.8	151.1	NA	NA	NA	Fumigated	Fall metam sodium (2018). Russet Norkotah then rye cover. Field corn. Soybean, fall metam sodium. Russet Norkotah then rye cover.	Norkotah	2	0
5	MN_1_3_212_22_4	MN	3	212	22	4	6.8	5	6.9	156	1.6	157.8	NA	NA	NA	Amended/Fumigated	Fall metam sodium (2018). 3 T/ac turkey manure, Russet Norkotah then rye cover. 5.1 T/ac turkey manure, field corn. Field peas then Caliente 199 mustard. Turkey manure, Russet Norkotah then rye cover.	Norkotah	6	0
3	MN_1_3_307_22_4	MN	3	307	22	4	7	5	4.7	85	1.8	141.9	NA	NA	NA	Control	Bannock Russet then rye cover. Field corn. Soybean. Bannock Russet then rye cover.	Bannock	8	0
6	MN_1_3_308_22_4	MN	3	308	22	4	7.1	9.5	8.7	121	2.5	169.4	NA	NA	NA	Control	Russet Burbank then rye cover. Field corn. Soybean. Russet Burbank then rye cover.	Burbank	82	0
1	MN_1_3_309_22_4	MN	3	309	22	4	6.4	11.5	8	135	1.7	133.9	NA	NA	NA	Fumigated	Fall metam sodium (2018). Russet Burbank then rye cover. Field corn. Soybean, fall metam sodium. Russet Burbank then rye cover.	Burbank	14	0
4	MN_1_3_310_22_4	MN	3	310	22	4	6.8	5.5	7.2	151	1.6	185.6	NA	NA	NA	Amended/Fumigated	Fall metam sodium (2018). 3 T/ac turkey manure, Russet Burbank then rye cover. 5.1 T/ac turkey manure, field corn. Field peas then Caliente 199 mustard. Turkey manure, Russet Burbank then rye cover.	Burbank	34	0
2	MN_1_3_311_22_4	MN	3	311	22	4	6.4	9	4.9	111	1.4	129.7	NA	NA	NA	Fumigated	Fall metam sodium (2018). Russet Norkotah then rye cover. Field corn. Soybean, fall metam sodium. Russet Norkotah then rye cover.	Norkotah	14	0
5	MN_1_3_312_22_4	MN	3	312	22	4	6.7	4.5	8.7	127	1.8	164.4	NA	NA	NA	Amended/Fumigated	Fall metam sodium (2018). 3 T/ac turkey manure, Russet Norkotah then rye cover. 5.1 T/ac turkey manure, field corn. Field peas then Caliente 199 mustard. Turkey manure, Russet Norkotah then rye cover.	Norkotah	2	0
3	MN_1_3_401_22_4	MN	3	401	22	4	6.4	6	8.2	167	2	142.1	NA	NA	NA	Control	Bannock Russet then rye cover. Field corn. Soybean. Bannock Russet then rye cover.	Bannock	12	0
5	MN_1_3_402_22_4	MN	3	402	22	4	6.7	5	9	162	2.2	209.1	NA	NA	NA	Amended/Fumigated	Fall metam sodium (2018). 3 T/ac turkey manure, Russet Norkotah then rye cover. 5.1 T/ac turkey manure, field corn. Field peas then Caliente 199 mustard. Turkey manure, Russet Norkotah then rye cover.	Norkotah	6	0
1	MN_1_3_403_22_4	MN	3	403	22	4	6.5	7	8.4	112	1.8	135	NA	NA	NA	Fumigated	Fall metam sodium (2018). Russet Burbank then rye cover. Field corn. Soybean, fall metam sodium. Russet Burbank then rye cover.	Burbank	32	0
4	MN_1_3_404_22_4	MN	3	404	22	4	6.8	5.5	7.7	133	1.8	168.3	NA	NA	NA	Amended/Fumigated	Fall metam sodium (2018). 3 T/ac turkey manure, Russet Burbank then rye cover. 5.1 T/ac turkey manure, field corn. Field peas then Caliente 199 mustard. Turkey manure, Russet Burbank then rye cover.	Burbank	22	0
2	MN_1_3_405_22_4	MN	3	405	22	4	6.6	6	6.2	130	1.8	139.2	NA	NA	NA	Fumigated	Fall metam sodium (2018). Russet Norkotah then rye cover. Field corn. Soybean, fall metam sodium. Russet Norkotah then rye cover.	Norkotah	6	0
6	MN_1_3_406_22_4	MN	3	406	22	4	6.8	6	7.7	123	2.5	176.6	NA	NA	NA	Control	Russet Burbank then rye cover. Field corn. Soybean. Russet Burbank then rye cover.	Burbank	32	56
5	MN_1_3_501_22_4	MN	3	501	22	4	6.8	2	4.3	127	2	149	NA	NA	NA	Amended/Fumigated	Fall metam sodium (2018). 3 T/ac turkey manure, Russet Norkotah then rye cover. 5.1 T/ac turkey manure, field corn. Field peas then Caliente 199 mustard. Turkey manure, Russet Norkotah then rye cover.	Norkotah	0	0
2	MN_1_3_502_22_4	MN	3	502	22	4	6.7	9.5	4.6	114	1.9	150.4	NA	NA	NA	Fumigated	Fall metam sodium (2018). Russet Norkotah then rye cover. Field corn. Soybean, fall metam sodium. Russet Norkotah then rye cover.	Norkotah	12	0
4	MN_1_3_503_22_4	MN	3	503	22	4	6.6	2	4.9	121	1.9	164.2	NA	NA	NA	Amended/Fumigated	Fall metam sodium (2018). 3 T/ac turkey manure, Russet Burbank then rye cover. 5.1 T/ac turkey manure, field corn. Field peas then Caliente 199 mustard. Turkey manure, Russet Burbank then rye cover.	Burbank	46	0
1	MN_1_3_504_22_4	MN	3	504	22	4	6.6	7.5	3.5	95	1.8	76.1	NA	NA	NA	Fumigated	Fall metam sodium (2018). Russet Burbank then rye cover. Field corn. Soybean, fall metam sodium. Russet Burbank then rye cover.	Burbank	16	0
3	MN_1_3_505_22_4	MN	3	505	22	4	6.7	3	7.9	108	1.9	128.1	NA	NA	NA	Control	Bannock Russet then rye cover. Field corn. Soybean. Bannock Russet then rye cover.	Bannock	24	0
6	MN_1_3_506_22_4	MN	3	506	22	4	6.8	4	6.2	105	1.7	116.4	NA	NA	NA	Control	Russet Burbank then rye cover. Field corn. Soybean. Russet Burbank then rye cover.	Burbank	36	0
2	MN_1_3_101_22_6	MN	3	101	22	6	6.5	50.5	4.8	100	NA	68.6	289.61	32.01	0.1105	Fumigated	Fall metam sodium (2018). Russet Norkotah then rye cover. Field corn. Soybean, fall metam sodium. Russet Norkotah then rye cover.	Norkotah	NA	NA
5	MN_1_3_102_22_6	MN	3	102	22	6	6.8	25	5.3	152	NA	88.5	654.3	140.89	0.2153	Amended/Fumigated	Fall metam sodium (2018). 3 T/ac turkey manure, Russet Norkotah then rye cover. 5.1 T/ac turkey manure, field corn. Field peas then Caliente 199 mustard. Turkey manure, Russet Norkotah then rye cover.	Norkotah	NA	NA
1	MN_1_3_103_22_6	MN	3	103	22	6	6.5	44	5	82	NA	69.5	499.82	71.52	0.1431	Fumigated	Fall metam sodium (2018). Russet Burbank then rye cover. Field corn. Soybean, fall metam sodium. Russet Burbank then rye cover.	Burbank	NA	NA
4	MN_1_3_104_22_6	MN	3	104	22	6	6.8	24	1.8	120	NA	90.7	685.82	141.7	0.2066	Amended/Fumigated	Fall metam sodium (2018). 3 T/ac turkey manure, Russet Burbank then rye cover. 5.1 T/ac turkey manure, field corn. Field peas then Caliente 199 mustard. Turkey manure, Russet Burbank then rye cover.	Burbank	NA	NA
3	MN_1_3_105_22_6	MN	3	105	22	6	6.8	38	4.1	110	NA	79.8	574.65	131.25	0.2284	Control	Bannock Russet then rye cover. Field corn. Soybean. Bannock Russet then rye cover.	Bannock	NA	NA
6	MN_1_3_106_22_6	MN	3	106	22	6	6.6	50.5	5.4	96	NA	73.1	356.83	30.31	0.0849	Control	Russet Burbank then rye cover. Field corn. Soybean. Russet Burbank then rye cover.	Burbank	NA	NA
6	MN_1_3_207_22_6	MN	3	207	22	6	7	35.5	7	115	NA	105.3	521.56	88.2	0.1691	Control	Russet Burbank then rye cover. Field corn. Soybean. Russet Burbank then rye cover.	Burbank	NA	NA
3	MN_1_3_208_22_6	MN	3	208	22	6	6.7	66	5.7	103	NA	83.3	657.43	112.33	0.1709	Control	Bannock Russet then rye cover. Field corn. Soybean. Bannock Russet then rye cover.	Bannock	NA	NA
1	MN_1_3_209_22_6	MN	3	209	22	6	6.2	62	6.4	149	NA	94.3	758.72	133.49	0.1759	Fumigated	Fall metam sodium (2018). Russet Burbank then rye cover. Field corn. Soybean, fall metam sodium. Russet Burbank then rye cover.	Burbank	NA	NA
4	MN_1_3_210_22_6	MN	3	210	22	6	6.3	83.5	1.6	187	NA	75.9	494.34	79.02	0.1599	Amended/Fumigated	Fall metam sodium (2018). 3 T/ac turkey manure, Russet Burbank then rye cover. 5.1 T/ac turkey manure, field corn. Field peas then Caliente 199 mustard. Turkey manure, Russet Burbank then rye cover.	Burbank	NA	NA
2	MN_1_3_211_22_6	MN	3	211	22	6	6.5	37.5	4	138	NA	93.5	368.22	9.6	0.0261	Fumigated	Fall metam sodium (2018). Russet Norkotah then rye cover. Field corn. Soybean, fall metam sodium. Russet Norkotah then rye cover.	Norkotah	NA	NA
5	MN_1_3_212_22_6	MN	3	212	22	6	6.7	28.5	4.7	171	NA	114.3	691.26	116.75	0.1689	Amended/Fumigated	Fall metam sodium (2018). 3 T/ac turkey manure, Russet Norkotah then rye cover. 5.1 T/ac turkey manure, field corn. Field peas then Caliente 199 mustard. Turkey manure, Russet Norkotah then rye cover.	Norkotah	NA	NA
3	MN_1_3_307_22_6	MN	3	307	22	6	6.7	41	3.8	97	NA	89.1	467.48	28.38	0.0607	Control	Bannock Russet then rye cover. Field corn. Soybean. Bannock Russet then rye cover.	Bannock	NA	NA
6	MN_1_3_308_22_6	MN	3	308	22	6	6.7	28	4.9	100	NA	84.4	613.42	89.96	0.1467	Control	Russet Burbank then rye cover. Field corn. Soybean. Russet Burbank then rye cover.	Burbank	NA	NA
1	MN_1_3_309_22_6	MN	3	309	22	6	6.3	32.5	3	109	NA	85.9	531.32	43.92	0.0827	Fumigated	Fall metam sodium (2018). Russet Burbank then rye cover. Field corn. Soybean, fall metam sodium. Russet Burbank then rye cover.	Burbank	NA	NA
4	MN_1_3_310_22_6	MN	3	310	22	6	6.5	49	3.9	168	NA	63.1	1222.98	297.4	0.2432	Amended/Fumigated	Fall metam sodium (2018). 3 T/ac turkey manure, Russet Burbank then rye cover. 5.1 T/ac turkey manure, field corn. Field peas then Caliente 199 mustard. Turkey manure, Russet Burbank then rye cover.	Burbank	NA	NA
2	MN_1_3_311_22_6	MN	3	311	22	6	6.2	40.5	3.4	109	NA	70.6	950.16	193.83	0.204	Fumigated	Fall metam sodium (2018). Russet Norkotah then rye cover. Field corn. Soybean, fall metam sodium. Russet Norkotah then rye cover.	Norkotah	NA	NA
5	MN_1_3_312_22_6	MN	3	312	22	6	6.6	30	4.6	144	NA	94	1338.79	456.9	0.3413	Amended/Fumigated	Fall metam sodium (2018). 3 T/ac turkey manure, Russet Norkotah then rye cover. 5.1 T/ac turkey manure, field corn. Field peas then Caliente 199 mustard. Turkey manure, Russet Norkotah then rye cover.	Norkotah	NA	NA
3	MN_1_3_401_22_6	MN	3	401	22	6	6.3	38	3.5	123	NA	84.5	1241.37	283.6	0.2285	Control	Bannock Russet then rye cover. Field corn. Soybean. Bannock Russet then rye cover.	Bannock	NA	NA
5	MN_1_3_402_22_6	MN	3	402	22	6	6.7	29	3.5	175	NA	99.3	575.82	142.82	0.248	Amended/Fumigated	Fall metam sodium (2018). 3 T/ac turkey manure, Russet Norkotah then rye cover. 5.1 T/ac turkey manure, field corn. Field peas then Caliente 199 mustard. Turkey manure, Russet Norkotah then rye cover.	Norkotah	NA	NA
1	MN_1_3_403_22_6	MN	3	403	22	6	6.4	25.5	4.7	98	NA	77.4	522.79	63.04	0.1206	Fumigated	Fall metam sodium (2018). Russet Burbank then rye cover. Field corn. Soybean, fall metam sodium. Russet Burbank then rye cover.	Burbank	NA	NA
4	MN_1_3_404_22_6	MN	3	404	22	6	6.6	31	5.4	135	NA	89.5	882.83	158.77	0.1798	Amended/Fumigated	Fall metam sodium (2018). 3 T/ac turkey manure, Russet Burbank then rye cover. 5.1 T/ac turkey manure, field corn. Field peas then Caliente 199 mustard. Turkey manure, Russet Burbank then rye cover.	Burbank	NA	NA
2	MN_1_3_405_22_6	MN	3	405	22	6	6.4	39.5	2.9	103	NA	77.8	417.23	31.42	0.0753	Fumigated	Fall metam sodium (2018). Russet Norkotah then rye cover. Field corn. Soybean, fall metam sodium. Russet Norkotah then rye cover.	Norkotah	NA	NA
6	MN_1_3_406_22_6	MN	3	406	22	6	6.8	29.5	2.7	112	NA	78.6	651.17	89.36	0.1372	Control	Russet Burbank then rye cover. Field corn. Soybean. Russet Burbank then rye cover.	Burbank	NA	NA
5	MN_1_3_501_22_6	MN	3	501	22	6	6.7	21.5	2	129	NA	77	NA	NA	NA	Amended/Fumigated	Fall metam sodium (2018). 3 T/ac turkey manure, Russet Norkotah then rye cover. 5.1 T/ac turkey manure, field corn. Field peas then Caliente 199 mustard. Turkey manure, Russet Norkotah then rye cover.	Norkotah	NA	NA
2	MN_1_3_502_22_6	MN	3	502	22	6	6.4	29.5	2.6	120	NA	67.7	NA	NA	NA	Fumigated	Fall metam sodium (2018). Russet Norkotah then rye cover. Field corn. Soybean, fall metam sodium. Russet Norkotah then rye cover.	Norkotah	NA	NA
4	MN_1_3_503_22_6	MN	3	503	22	6	6.5	20.5	2.4	142	NA	85.4	NA	NA	NA	Amended/Fumigated	Fall metam sodium (2018). 3 T/ac turkey manure, Russet Burbank then rye cover. 5.1 T/ac turkey manure, field corn. Field peas then Caliente 199 mustard. Turkey manure, Russet Burbank then rye cover.	Burbank	NA	NA
1	MN_1_3_504_22_6	MN	3	504	22	6	6.2	37.5	2.2	118	NA	75.3	NA	NA	NA	Fumigated	Fall metam sodium (2018). Russet Burbank then rye cover. Field corn. Soybean, fall metam sodium. Russet Burbank then rye cover.	Burbank	NA	NA
3	MN_1_3_505_22_6	MN	3	505	22	6	6.5	31.5	2	91	NA	70.1	NA	NA	NA	Control	Bannock Russet then rye cover. Field corn. Soybean. Bannock Russet then rye cover.	Bannock	NA	NA
6	MN_1_3_506_22_6	MN	3	506	22	6	6.5	38	3.2	121	NA	75.9	NA	NA	NA	Control	Russet Burbank then rye cover. Field corn. Soybean. Russet Burbank then rye cover.	Burbank	NA	NA
12	ND_1_2_101_22_5	ND	2	101	22	5	7.1	7	3.7	175	3.7	131.2	NA	NA	NA	Control	field pea with rye cover crop-Bannock with rye cover crop- spring wheat no fall fumigation-Bannock	Bannock	2	0
11	ND_1_2_102_22_5	ND	2	102	22	5	7	6.5	2.7	195	3.7	129.1	NA	NA	NA	Control	field pea with rye cover crop-Russet Burbank with rye cover crop- spring wheat followed by Caliente 199 (incorporated mustard)-Russet Burbank	Burbank	2	0
7	ND_1_2_103_22_5	ND	2	103	22	5	6.9	9.5	2.7	162	3.2	114.7	NA	NA	NA	Fumigated	field pea with rye cover crop-Russet Burbank with rye cover crop- spring wheat followed by fall fumigation-Russet Burbank	Burbank	0	0
10	ND_1_2_104_22_5	ND	2	104	22	5	7	6	2.1	195	3.5	138	NA	NA	NA	Amended	field pea with rye cover crop-Russet Burbank with rye cover crop- 6 ton turkey manure (spring incorporated) with corn-Russet Burbank	Burbank	0	0
8	ND_1_2_105_22_5	ND	2	105	22	5	6.8	6	2.4	181	3	111.4	NA	NA	NA	Amended	field pea with rye cover crop-Russet Burbank with rye cover crop- 3 ton turkey manure (spring incorporated) with corn-Russet Burbank	Burbank	8	0
9	ND_1_2_106_22_5	ND	2	106	22	5	6.9	6.5	2.8	173	2.8	106	NA	NA	NA	Control	field pea with rye cover crop-Russet Burbank with rye cover crop- spring wheat followed by Caliente Rojo (incorporated mustard)-Russet Burbank	Burbank	12	0
8	ND_1_2_207_22_5	ND	2	207	22	5	6.9	5	4.4	159	2.7	114.1	NA	NA	NA	Amended	field pea with rye cover crop-Russet Burbank with rye cover crop- 3 ton turkey manure (spring incorporated) with corn-Russet Burbank	Burbank	32	0
11	ND_1_2_208_22_5	ND	2	208	22	5	7	4	3	144	2.7	102.6	NA	NA	NA	Control	field pea with rye cover crop-Russet Burbank with rye cover crop- spring wheat followed by Caliente 199 (incorporated mustard)-Russet Burbank	Burbank	26	0
7	ND_1_2_209_22_5	ND	2	209	22	5	6.8	8	3	140	2.6	94.1	NA	NA	NA	Fumigated	field pea with rye cover crop-Russet Burbank with rye cover crop- spring wheat followed by fall fumigation-Russet Burbank	Burbank	8	0
10	ND_1_2_210_22_5	ND	2	210	22	5	7	3.5	2.2	163	2.5	101.8	NA	NA	NA	Amended	field pea with rye cover crop-Russet Burbank with rye cover crop- 6 ton turkey manure (spring incorporated) with corn-Russet Burbank	Burbank	10	0
9	ND_1_2_211_22_5	ND	2	211	22	5	7	4.5	2.3	144	2.4	101.1	NA	NA	NA	Control	field pea with rye cover crop-Russet Burbank with rye cover crop- spring wheat followed by Caliente Rojo (incorporated mustard)-Russet Burbank	Burbank	10	0
12	ND_1_2_212_22_5	ND	2	212	22	5	7.1	4	3	146	2.5	103.8	NA	NA	NA	Control	field pea with rye cover crop-Bannock with rye cover crop- spring wheat no fall fumigation-Bannock	Bannock	6	0
11	ND_1_2_307_22_5	ND	2	307	22	5	7	5	3	146	2.6	91.1	NA	NA	NA	Control	field pea with rye cover crop-Russet Burbank with rye cover crop- spring wheat followed by Caliente 199 (incorporated mustard)-Russet Burbank	Burbank	32	0
9	ND_1_2_308_22_5	ND	2	308	22	5	7	4	2.4	145	2.5	87.5	NA	NA	NA	Control	field pea with rye cover crop-Russet Burbank with rye cover crop- spring wheat followed by Caliente Rojo (incorporated mustard)-Russet Burbank	Burbank	16	0
10	ND_1_2_309_22_5	ND	2	309	22	5	7.1	4.5	2.2	168	2.2	100.2	NA	NA	NA	Amended	field pea with rye cover crop-Russet Burbank with rye cover crop- 6 ton turkey manure (spring incorporated) with corn-Russet Burbank	Burbank	38	0
7	ND_1_2_310_22_5	ND	2	310	22	5	7	6	3	149	2.3	103.9	NA	NA	NA	Fumigated	field pea with rye cover crop-Russet Burbank with rye cover crop- spring wheat followed by fall fumigation-Russet Burbank	Burbank	30	0
12	ND_1_2_311_22_5	ND	2	311	22	5	6.9	3.5	2.2	132	2.3	94.9	NA	NA	NA	Control	field pea with rye cover crop-Bannock with rye cover crop- spring wheat no fall fumigation-Bannock	Bannock	0	0
8	ND_1_2_312_22_5	ND	2	312	22	5	7.1	3	2.1	142	2.4	100.6	NA	NA	NA	Amended	field pea with rye cover crop-Russet Burbank with rye cover crop- 3 ton turkey manure (spring incorporated) with corn-Russet Burbank	Burbank	4	0
11	ND_1_2_401_22_5	ND	2	401	22	5	7.2	5	2.5	116	2.1	87	NA	NA	NA	Control	field pea with rye cover crop-Russet Burbank with rye cover crop- spring wheat followed by Caliente 199 (incorporated mustard)-Russet Burbank	Burbank	2	0
8	ND_1_2_402_22_5	ND	2	402	22	5	7.3	2.5	2.1	147	2.1	82.2	NA	NA	NA	Amended	field pea with rye cover crop-Russet Burbank with rye cover crop- 3 ton turkey manure (spring incorporated) with corn-Russet Burbank	Burbank	4	0
10	ND_1_2_403_22_5	ND	2	403	22	5	7.5	3.5	2.6	124	2.1	101.1	NA	NA	NA	Amended	field pea with rye cover crop-Russet Burbank with rye cover crop- 6 ton turkey manure (spring incorporated) with corn-Russet Burbank	Burbank	10	0
7	ND_1_2_404_22_5	ND	2	404	22	5	7.1	5.5	2.8	100	2.1	82.1	NA	NA	NA	Fumigated	field pea with rye cover crop-Russet Burbank with rye cover crop- spring wheat followed by fall fumigation-Russet Burbank	Burbank	12	0
12	ND_1_2_405_22_5	ND	2	405	22	5	7.2	3.5	1.4	119	2.3	100	NA	NA	NA	Control	field pea with rye cover crop-Bannock with rye cover crop- spring wheat no fall fumigation-Bannock	Bannock	0	0
9	ND_1_2_406_22_5	ND	2	406	22	5	7.1	3	0.8	111	2.4	99.9	NA	NA	NA	Control	field pea with rye cover crop-Russet Burbank with rye cover crop- spring wheat followed by Caliente Rojo (incorporated mustard)-Russet Burbank	Burbank	8	0
11	ND_1_2_501_22_5	ND	2	501	22	5	7.4	4.5	1.6	98	2.1	93.2	NA	NA	NA	Control	field pea with rye cover crop-Russet Burbank with rye cover crop- spring wheat followed by Caliente 199 (incorporated mustard)-Russet Burbank	Burbank	0	0
12	ND_1_2_502_22_5	ND	2	502	22	5	7.4	3.5	0.8	92	2.1	90.1	NA	NA	NA	Control	field pea with rye cover crop-Bannock with rye cover crop- spring wheat no fall fumigation-Bannock	Bannock	10	0
10	ND_1_2_503_22_5	ND	2	503	22	5	7.3	3.5	1.3	110	2.2	103.5	NA	NA	NA	Amended	field pea with rye cover crop-Russet Burbank with rye cover crop- 6 ton turkey manure (spring incorporated) with corn-Russet Burbank	Burbank	4	0
7	ND_1_2_504_22_5	ND	2	504	22	5	7.1	5.5	1.9	110	2.2	88.7	NA	NA	NA	Fumigated	field pea with rye cover crop-Russet Burbank with rye cover crop- spring wheat followed by fall fumigation-Russet Burbank	Burbank	24	0
9	ND_1_2_505_22_5	ND	2	505	22	5	7.1	4	2.7	136	2.4	105	NA	NA	NA	Control	field pea with rye cover crop-Russet Burbank with rye cover crop- spring wheat followed by Caliente Rojo (incorporated mustard)-Russet Burbank	Burbank	0	0
8	ND_1_2_506_22_5	ND	2	506	22	5	7	3	2.8	150	2.6	104.7	NA	NA	NA	Amended	field pea with rye cover crop-Russet Burbank with rye cover crop- 3 ton turkey manure (spring incorporated) with corn-Russet Burbank	Burbank	12	0
12	ND_1_2_101_22_7	ND	2	101	22	7	7	4.5	2.4	189	NA	115.3	NA	NA	NA	Control	field pea with rye cover crop-Bannock with rye cover crop- spring wheat no fall fumigation-Bannock	Bannock	NA	NA
11	ND_1_2_102_22_7	ND	2	102	22	7	6.9	3.5	7.4	165	NA	119	NA	NA	NA	Control	field pea with rye cover crop-Russet Burbank with rye cover crop- spring wheat followed by Caliente 199 (incorporated mustard)-Russet Burbank	Burbank	NA	NA
7	ND_1_2_103_22_7	ND	2	103	22	7	6.9	4.5	4.9	169	NA	124.3	NA	NA	NA	Fumigated	field pea with rye cover crop-Russet Burbank with rye cover crop- spring wheat followed by fall fumigation-Russet Burbank	Burbank	NA	NA
10	ND_1_2_104_22_7	ND	2	104	22	7	6.9	4	8.7	185	NA	130.4	NA	NA	NA	Amended	field pea with rye cover crop-Russet Burbank with rye cover crop- 6 ton turkey manure (spring incorporated) with corn-Russet Burbank	Burbank	NA	NA
8	ND_1_2_105_22_7	ND	2	105	22	7	6.7	8	7.9	168	NA	127.8	NA	NA	NA	Amended	field pea with rye cover crop-Russet Burbank with rye cover crop- 3 ton turkey manure (spring incorporated) with corn-Russet Burbank	Burbank	NA	NA
9	ND_1_2_106_22_7	ND	2	106	22	7	6.8	8.5	3	143	NA	120.4	NA	NA	NA	Control	field pea with rye cover crop-Russet Burbank with rye cover crop- spring wheat followed by Caliente Rojo (incorporated mustard)-Russet Burbank	Burbank	NA	NA
8	ND_1_2_207_22_7	ND	2	207	22	7	6.9	4.5	6.8	141	NA	102.1	1188.57	233.46	0.1964	Amended	field pea with rye cover crop-Russet Burbank with rye cover crop- 3 ton turkey manure (spring incorporated) with corn-Russet Burbank	Burbank	NA	NA
11	ND_1_2_208_22_7	ND	2	208	22	7	6.8	8.5	4.7	130	NA	95.2	1049.69	188.92	0.18	Control	field pea with rye cover crop-Russet Burbank with rye cover crop- spring wheat followed by Caliente 199 (incorporated mustard)-Russet Burbank	Burbank	NA	NA
7	ND_1_2_209_22_7	ND	2	209	22	7	6.7	8	3.9	131	NA	87.4	992.49	120.35	0.1213	Fumigated	field pea with rye cover crop-Russet Burbank with rye cover crop- spring wheat followed by fall fumigation-Russet Burbank	Burbank	NA	NA
10	ND_1_2_210_22_7	ND	2	210	22	7	6.9	5.5	6.6	166	NA	109.1	1003.56	151.51	0.151	Amended	field pea with rye cover crop-Russet Burbank with rye cover crop- 6 ton turkey manure (spring incorporated) with corn-Russet Burbank	Burbank	NA	NA
9	ND_1_2_211_22_7	ND	2	211	22	7	6.9	5	2.4	146	NA	94	818.26	102.44	0.1252	Control	field pea with rye cover crop-Russet Burbank with rye cover crop- spring wheat followed by Caliente Rojo (incorporated mustard)-Russet Burbank	Burbank	NA	NA
12	ND_1_2_212_22_7	ND	2	212	22	7	6.8	6	1.9	166	NA	94.7	959.37	172.47	0.1798	Control	field pea with rye cover crop-Bannock with rye cover crop- spring wheat no fall fumigation-Bannock	Bannock	NA	NA
11	ND_1_2_307_22_7	ND	2	307	22	7	6.6	16.5	4.3	136	NA	95.2	971.53	146.33	0.1506	Control	field pea with rye cover crop-Russet Burbank with rye cover crop- spring wheat followed by Caliente 199 (incorporated mustard)-Russet Burbank	Burbank	NA	NA
9	ND_1_2_308_22_7	ND	2	308	22	7	6.6	12	5.9	153	NA	96.7	1334.43	285.36	0.2138	Control	field pea with rye cover crop-Russet Burbank with rye cover crop- spring wheat followed by Caliente Rojo (incorporated mustard)-Russet Burbank	Burbank	NA	NA
10	ND_1_2_309_22_7	ND	2	309	22	7	6.9	6.5	3.7	158	NA	101.1	1329.47	313.05	0.2355	Amended	field pea with rye cover crop-Russet Burbank with rye cover crop- 6 ton turkey manure (spring incorporated) with corn-Russet Burbank	Burbank	NA	NA
7	ND_1_2_310_22_7	ND	2	310	22	7	6.8	4.5	5.2	141	NA	94.4	950.8	117.1	0.1232	Fumigated	field pea with rye cover crop-Russet Burbank with rye cover crop- spring wheat followed by fall fumigation-Russet Burbank	Burbank	NA	NA
12	ND_1_2_311_22_7	ND	2	311	22	7	6.9	4.5	3.7	125	NA	90.5	955.15	173.49	0.1816	Control	field pea with rye cover crop-Bannock with rye cover crop- spring wheat no fall fumigation-Bannock	Bannock	NA	NA
8	ND_1_2_312_22_7	ND	2	312	22	7	6.7	5.5	3.7	133	NA	97	965.67	152.48	0.1579	Amended	field pea with rye cover crop-Russet Burbank with rye cover crop- 3 ton turkey manure (spring incorporated) with corn-Russet Burbank	Burbank	NA	NA
11	ND_1_2_401_22_7	ND	2	401	22	7	7	5	5.4	121	NA	92.5	174.75	0	0	Control	field pea with rye cover crop-Russet Burbank with rye cover crop- spring wheat followed by Caliente 199 (incorporated mustard)-Russet Burbank	Burbank	NA	NA
8	ND_1_2_402_22_7	ND	2	402	22	7	7	5.5	2.5	127	NA	85.3	68.28	1.99	0.0292	Amended	field pea with rye cover crop-Russet Burbank with rye cover crop- 3 ton turkey manure (spring incorporated) with corn-Russet Burbank	Burbank	NA	NA
10	ND_1_2_403_22_7	ND	2	403	22	7	6.8	19.5	4.5	130	NA	99.3	268.11	24.24	0.0904	Amended	field pea with rye cover crop-Russet Burbank with rye cover crop- 6 ton turkey manure (spring incorporated) with corn-Russet Burbank	Burbank	NA	NA
7	ND_1_2_404_22_7	ND	2	404	22	7	6.7	11	3.7	110	NA	77.9	151.08	3.26	0.0216	Fumigated	field pea with rye cover crop-Russet Burbank with rye cover crop- spring wheat followed by fall fumigation-Russet Burbank	Burbank	NA	NA
12	ND_1_2_405_22_7	ND	2	405	22	7	6.8	7	4.1	130	NA	86.2	210.22	32.01	0.1523	Control	field pea with rye cover crop-Bannock with rye cover crop- spring wheat no fall fumigation-Bannock	Bannock	NA	NA
9	ND_1_2_406_22_7	ND	2	406	22	7	6.6	12.5	2.5	120	NA	95.9	209.04	19.75	0.0945	Control	field pea with rye cover crop-Russet Burbank with rye cover crop- spring wheat followed by Caliente Rojo (incorporated mustard)-Russet Burbank	Burbank	NA	NA
11	ND_1_2_501_22_7	ND	2	501	22	7	7	5.5	3	110	NA	92.2	218.54	7.46	0.0341	Control	field pea with rye cover crop-Russet Burbank with rye cover crop- spring wheat followed by Caliente 199 (incorporated mustard)-Russet Burbank	Burbank	NA	NA
12	ND_1_2_502_22_7	ND	2	502	22	7	7	5	4.3	120	NA	77.9	197.3	4.76	0.0241	Control	field pea with rye cover crop-Bannock with rye cover crop- spring wheat no fall fumigation-Bannock	Bannock	NA	NA
10	ND_1_2_503_22_7	ND	2	503	22	7	6.9	10	3.3	120	NA	74.8	261.87	3.92	0.015	Amended	field pea with rye cover crop-Russet Burbank with rye cover crop- 6 ton turkey manure (spring incorporated) with corn-Russet Burbank	Burbank	NA	NA
7	ND_1_2_504_22_7	ND	2	504	22	7	6.8	9	4.5	120	NA	98.2	205.74	2.77	0.0135	Fumigated	field pea with rye cover crop-Russet Burbank with rye cover crop- spring wheat followed by fall fumigation-Russet Burbank	Burbank	NA	NA
9	ND_1_2_505_22_7	ND	2	505	22	7	6.9	7.5	3	120	NA	88.9	284.82	8.84	0.031	Control	field pea with rye cover crop-Russet Burbank with rye cover crop- spring wheat followed by Caliente Rojo (incorporated mustard)-Russet Burbank	Burbank	NA	NA
8	ND_1_2_506_22_7	ND	2	506	22	7	6.8	7	4.5	120	NA	102.7	214.15	3.12	0.0146	Amended	field pea with rye cover crop-Russet Burbank with rye cover crop- 3 ton turkey manure (spring incorporated) with corn-Russet Burbank	Burbank	NA	NA
3	ND_1_3_107_22_5	ND	3	107	22	5	7	4	2.9	127	2.4	102.8	NA	NA	NA	Control	Russet Burbank with rye cover crop-corn-spring wheat followed by Caliente Rojo (incorporated mustard)-Russet Burbank	Burbank	12	0
6	ND_1_3_108_22_5	ND	3	108	22	5	7	3	1.5	120	2.3	98.6	NA	NA	NA	Control	Bannock-corn-spring wheat with no fumigation-Bannock	Bannock	2	0
1	ND_1_3_109_22_5	ND	3	109	22	5	7.1	5	1.8	109	2.2	102	NA	NA	NA	Fumigated	Russet Burbank with rye cover crop-corn-spring wheat followed by fall fumigation-Russet Burbank	Burbank	12	0
4	ND_1_3_110_22_5	ND	3	110	22	5	7.1	4	1.4	134	2.4	109.9	NA	NA	NA	Amended	Russet Burbank with rye cover crop- 6 ton turkey manure (spring incorporated) with corn-spring wheat with no fumigation-Russet Burbank	Burbank	8	0
2	ND_1_3_111_22_5	ND	3	111	22	5	7.1	3.5	2.1	125	2.2	88.7	NA	NA	NA	Amended	Russet Burbank with rye cover crop- 3 ton turkey manure (spring incorporated) with corn-spring wheat with no fumigation-Russet Burbank	Burbank	0	0
5	ND_1_3_112_22_5	ND	3	112	22	5	7	4.5	1.6	127	2.4	102.1	NA	NA	NA	Amended	Russet Burbank with rye cover crop- 3 ton turkey manure (spring incorporated) with corn-spring wheat followed by Caliente 199 (incorporated mustard)-Russet Burbank	Burbank	10	0
2	ND_1_3_201_22_5	ND	3	201	22	5	7.2	2.5	2	119	2.1	95.8	NA	NA	NA	Amended	Russet Burbank with rye cover crop- 3 ton turkey manure (spring incorporated) with corn-spring wheat with no fumigation-Russet Burbank	Burbank	12	0
5	ND_1_3_202_22_5	ND	3	202	22	5	7.1	3	3.1	128	2.1	95.8	NA	NA	NA	Amended	Russet Burbank with rye cover crop- 3 ton turkey manure (spring incorporated) with corn-spring wheat followed by Caliente 199 (incorporated mustard)-Russet Burbank	Burbank	24	0
1	ND_1_3_203_22_5	ND	3	203	22	5	7.1	4	3.2	111	2.4	94.6	NA	NA	NA	Fumigated	Russet Burbank with rye cover crop-corn-spring wheat followed by fall fumigation-Russet Burbank	Burbank	0	0
4	ND_1_3_204_22_5	ND	3	204	22	5	7	2	2.8	128	2.2	86.4	NA	NA	NA	Amended	Russet Burbank with rye cover crop- 6 ton turkey manure (spring incorporated) with corn-spring wheat with no fumigation-Russet Burbank	Burbank	14	0
6	ND_1_3_205_22_5	ND	3	205	22	5	7.2	3	2.2	131	2.3	108.7	NA	NA	NA	Control	Bannock-corn-spring wheat with no fumigation-Bannock	Bannock	0	0
3	ND_1_3_206_22_5	ND	3	206	22	5	7	2.5	1.9	130	2.2	92.2	NA	NA	NA	Control	Russet Burbank with rye cover crop-corn-spring wheat followed by Caliente Rojo (incorporated mustard)-Russet Burbank	Burbank	6	0
2	ND_1_3_301_22_5	ND	3	301	22	5	7.3	3	1.8	115	2.1	95.9	NA	NA	NA	Amended	Russet Burbank with rye cover crop- 3 ton turkey manure (spring incorporated) with corn-spring wheat with no fumigation-Russet Burbank	Burbank	2	0
5	ND_1_3_302_22_5	ND	3	302	22	5	7.2	3.5	1.5	117	2	95.6	NA	NA	NA	Amended	Russet Burbank with rye cover crop- 3 ton turkey manure (spring incorporated) with corn-spring wheat followed by Caliente 199 (incorporated mustard)-Russet Burbank	Burbank	4	0
1	ND_1_3_303_22_5	ND	3	303	22	5	7.2	5.5	2.1	121	2.1	100.6	NA	NA	NA	Fumigated	Russet Burbank with rye cover crop-corn-spring wheat followed by fall fumigation-Russet Burbank	Burbank	2	0
4	ND_1_3_304_22_5	ND	3	304	22	5	7.1	5	1.6	130	2.3	122.7	NA	NA	NA	Amended	Russet Burbank with rye cover crop- 6 ton turkey manure (spring incorporated) with corn-spring wheat with no fumigation-Russet Burbank	Burbank	8	0
3	ND_1_3_305_22_5	ND	3	305	22	5	7.1	4	2.4	126	2.4	115.9	NA	NA	NA	Control	Russet Burbank with rye cover crop-corn-spring wheat followed by Caliente Rojo (incorporated mustard)-Russet Burbank	Burbank	12	0
6	ND_1_3_306_22_5	ND	3	306	22	5	7	2.5	2.7	111	2.4	100.7	NA	NA	NA	Control	Bannock-corn-spring wheat with no fumigation-Bannock	Bannock	0	0
2	ND_1_3_407_22_5	ND	3	407	22	5	7.2	4.5	2.2	120	2.4	103.9	NA	NA	NA	Amended	Russet Burbank with rye cover crop- 3 ton turkey manure (spring incorporated) with corn-spring wheat with no fumigation-Russet Burbank	Burbank	2	0
6	ND_1_3_408_22_5	ND	3	408	22	5	7.1	4.5	2.7	115	2.3	113.8	NA	NA	NA	Control	Bannock-corn-spring wheat with no fumigation-Bannock	Bannock	4	0
1	ND_1_3_409_22_5	ND	3	409	22	5	7.1	8	2.4	117	2.2	112.6	NA	NA	NA	Fumigated	Russet Burbank with rye cover crop-corn-spring wheat followed by fall fumigation-Russet Burbank	Burbank	4	0
4	ND_1_3_410_22_5	ND	3	410	22	5	7.2	6	2.2	130	2.1	113.5	NA	NA	NA	Amended	Russet Burbank with rye cover crop- 6 ton turkey manure (spring incorporated) with corn-spring wheat with no fumigation-Russet Burbank	Burbank	10	0
3	ND_1_3_411_22_5	ND	3	411	22	5	7	3.5	1.9	121	2.2	93.3	NA	NA	NA	Control	Russet Burbank with rye cover crop-corn-spring wheat followed by Caliente Rojo (incorporated mustard)-Russet Burbank	Burbank	2	0
5	ND_1_3_412_22_5	ND	3	412	22	5	6.9	4	1.8	125	2.1	106.6	NA	NA	NA	Amended	Russet Burbank with rye cover crop- 3 ton turkey manure (spring incorporated) with corn-spring wheat followed by Caliente 199 (incorporated mustard)-Russet Burbank	Burbank	6	0
3	ND_1_3_507_22_5	ND	3	507	22	5	7.1	4.5	2	110	2.5	106.1	NA	NA	NA	Control	Russet Burbank with rye cover crop-corn-spring wheat followed by Caliente Rojo (incorporated mustard)-Russet Burbank	Burbank	8	0
6	ND_1_3_508_22_5	ND	3	508	22	5	7.1	4	1.7	109	2.6	113.6	NA	NA	NA	Control	Bannock-corn-spring wheat with no fumigation-Bannock	Bannock	4	0
4	ND_1_3_509_22_5	ND	3	509	22	5	7.1	5	1.6	113	2.1	92.3	NA	NA	NA	Amended	Russet Burbank with rye cover crop- 6 ton turkey manure (spring incorporated) with corn-spring wheat with no fumigation-Russet Burbank	Burbank	18	0
1	ND_1_3_510_22_5	ND	3	510	22	5	7	5	2.1	101	2.1	90.6	NA	NA	NA	Fumigated	Russet Burbank with rye cover crop-corn-spring wheat followed by fall fumigation-Russet Burbank	Burbank	4	0
5	ND_1_3_511_22_5	ND	3	511	22	5	7	4	1.6	111	1.8	86.6	NA	NA	NA	Amended	Russet Burbank with rye cover crop- 3 ton turkey manure (spring incorporated) with corn-spring wheat followed by Caliente 199 (incorporated mustard)-Russet Burbank	Burbank	2	0
2	ND_1_3_512_22_5	ND	3	512	22	5	7.2	3.5	2.5	113	1.9	95.4	NA	NA	NA	Amended	Russet Burbank with rye cover crop- 3 ton turkey manure (spring incorporated) with corn-spring wheat with no fumigation-Russet Burbank	Burbank	16	0
3	ND_1_3_107_22_7	ND	3	107	22	7	6.8	6	6.5	130	NA	96.1	NA	NA	NA	Control	Russet Burbank with rye cover crop-corn-spring wheat followed by Caliente Rojo (incorporated mustard)-Russet Burbank	Burbank	NA	NA
6	ND_1_3_108_22_7	ND	3	108	22	7	6.8	6	2.9	140	NA	95.4	NA	NA	NA	Control	Bannock-corn-spring wheat with no fumigation-Bannock	Bannock	NA	NA
1	ND_1_3_109_22_7	ND	3	109	22	7	6.8	6.5	2.8	110	NA	101.1	NA	NA	NA	Fumigated	Russet Burbank with rye cover crop-corn-spring wheat followed by fall fumigation-Russet Burbank	Burbank	NA	NA
4	ND_1_3_110_22_7	ND	3	110	22	7	6.9	7	5.1	130	NA	105.1	NA	NA	NA	Amended	Russet Burbank with rye cover crop- 6 ton turkey manure (spring incorporated) with corn-spring wheat with no fumigation-Russet Burbank	Burbank	NA	NA
2	ND_1_3_111_22_7	ND	3	111	22	7	6.8	10	10	140	NA	104.7	NA	NA	NA	Amended	Russet Burbank with rye cover crop- 3 ton turkey manure (spring incorporated) with corn-spring wheat with no fumigation-Russet Burbank	Burbank	NA	NA
5	ND_1_3_112_22_7	ND	3	112	22	7	6.8	6	4.1	130	NA	107.5	NA	NA	NA	Amended	Russet Burbank with rye cover crop- 3 ton turkey manure (spring incorporated) with corn-spring wheat followed by Caliente 199 (incorporated mustard)-Russet Burbank	Burbank	NA	NA
2	ND_1_3_201_22_7	ND	3	201	22	7	6.9	13	8.6	120	NA	92.3	1200.6	244.34	0.2035	Amended	Russet Burbank with rye cover crop- 3 ton turkey manure (spring incorporated) with corn-spring wheat with no fumigation-Russet Burbank	Burbank	NA	NA
5	ND_1_3_202_22_7	ND	3	202	22	7	6.9	10.5	9.6	130	NA	77.7	1061.37	182.21	0.1717	Amended	Russet Burbank with rye cover crop- 3 ton turkey manure (spring incorporated) with corn-spring wheat followed by Caliente 199 (incorporated mustard)-Russet Burbank	Burbank	NA	NA
1	ND_1_3_203_22_7	ND	3	203	22	7	6.8	7.5	7.1	120	NA	81.2	897.56	116.19	0.1295	Fumigated	Russet Burbank with rye cover crop-corn-spring wheat followed by fall fumigation-Russet Burbank	Burbank	NA	NA
4	ND_1_3_204_22_7	ND	3	204	22	7	6.4	42	7.9	150	NA	98.1	229.67	27.17	0.1183	Amended	Russet Burbank with rye cover crop- 6 ton turkey manure (spring incorporated) with corn-spring wheat with no fumigation-Russet Burbank	Burbank	NA	NA
6	ND_1_3_205_22_7	ND	3	205	22	7	6.6	9	4.5	170	NA	114.9	184.24	8.41	0.0456	Control	Bannock-corn-spring wheat with no fumigation-Bannock	Bannock	NA	NA
3	ND_1_3_206_22_7	ND	3	206	22	7	6.6	7	3.6	132	NA	107.3	236.98	5.06	0.0213	Control	Russet Burbank with rye cover crop-corn-spring wheat followed by Caliente Rojo (incorporated mustard)-Russet Burbank	Burbank	NA	NA
2	ND_1_3_301_22_7	ND	3	301	22	7	6.9	6.5	3.8	126	NA	112.2	198.01	1.87	0.0095	Amended	Russet Burbank with rye cover crop- 3 ton turkey manure (spring incorporated) with corn-spring wheat with no fumigation-Russet Burbank	Burbank	NA	NA
5	ND_1_3_302_22_7	ND	3	302	22	7	6.9	11	4.1	128	NA	110.2	204	0	0	Amended	Russet Burbank with rye cover crop- 3 ton turkey manure (spring incorporated) with corn-spring wheat followed by Caliente 199 (incorporated mustard)-Russet Burbank	Burbank	NA	NA
1	ND_1_3_303_22_7	ND	3	303	22	7	6.9	8	2.9	119	NA	96.5	205.04	8.96	0.0437	Fumigated	Russet Burbank with rye cover crop-corn-spring wheat followed by fall fumigation-Russet Burbank	Burbank	NA	NA
4	ND_1_3_304_22_7	ND	3	304	22	7	6.7	15.5	2.5	155	NA	113.7	204.75	1.99	0.0097	Amended	Russet Burbank with rye cover crop- 6 ton turkey manure (spring incorporated) with corn-spring wheat with no fumigation-Russet Burbank	Burbank	NA	NA
3	ND_1_3_305_22_7	ND	3	305	22	7	6.8	11.5	4.2	123	NA	111.3	168.31	0	0	Control	Russet Burbank with rye cover crop-corn-spring wheat followed by Caliente Rojo (incorporated mustard)-Russet Burbank	Burbank	NA	NA
6	ND_1_3_306_22_7	ND	3	306	22	7	6.7	6	4.5	146	NA	110.7	210.55	6.02	0.0286	Control	Bannock-corn-spring wheat with no fumigation-Bannock	Bannock	NA	NA
2	ND_1_3_407_22_7	ND	3	407	22	7	6.7	16.5	3.6	135	NA	102.2	260.36	8.95	0.0344	Amended	Russet Burbank with rye cover crop- 3 ton turkey manure (spring incorporated) with corn-spring wheat with no fumigation-Russet Burbank	Burbank	NA	NA
6	ND_1_3_408_22_7	ND	3	408	22	7	6.8	5	6.6	138	NA	115.3	262.52	3.72	0.0142	Control	Bannock-corn-spring wheat with no fumigation-Bannock	Bannock	NA	NA
1	ND_1_3_409_22_7	ND	3	409	22	7	6.7	12	7.2	138	NA	107.5	290.83	5.8	0.02	Fumigated	Russet Burbank with rye cover crop-corn-spring wheat followed by fall fumigation-Russet Burbank	Burbank	NA	NA
4	ND_1_3_410_22_7	ND	3	410	22	7	6.7	11.5	4.7	139	NA	105.1	305.7	13.68	0.0448	Amended	Russet Burbank with rye cover crop- 6 ton turkey manure (spring incorporated) with corn-spring wheat with no fumigation-Russet Burbank	Burbank	NA	NA
3	ND_1_3_411_22_7	ND	3	411	22	7	6.7	9.5	5.7	118	NA	95	278.32	2.04	0.0073	Control	Russet Burbank with rye cover crop-corn-spring wheat followed by Caliente Rojo (incorporated mustard)-Russet Burbank	Burbank	NA	NA
5	ND_1_3_412_22_7	ND	3	412	22	7	6.7	7.5	5.8	146	NA	113.7	249.97	6.14	0.0246	Amended	Russet Burbank with rye cover crop- 3 ton turkey manure (spring incorporated) with corn-spring wheat followed by Caliente 199 (incorporated mustard)-Russet Burbank	Burbank	NA	NA
3	ND_1_3_507_22_7	ND	3	507	22	7	6.7	8.5	5.2	129	NA	107	311.83	6.23	0.02	Control	Russet Burbank with rye cover crop-corn-spring wheat followed by Caliente Rojo (incorporated mustard)-Russet Burbank	Burbank	NA	NA
6	ND_1_3_508_22_7	ND	3	508	22	7	6.7	6.5	4.6	129	NA	111.5	214.95	4.47	0.0208	Control	Bannock-corn-spring wheat with no fumigation-Bannock	Bannock	NA	NA
4	ND_1_3_509_22_7	ND	3	509	22	7	6.9	4.5	3.2	121	NA	106	246.79	5.16	0.0209	Amended	Russet Burbank with rye cover crop- 6 ton turkey manure (spring incorporated) with corn-spring wheat with no fumigation-Russet Burbank	Burbank	NA	NA
1	ND_1_3_510_22_7	ND	3	510	22	7	6.6	10	9.4	121	NA	109.2	250.89	5.83	0.0232	Fumigated	Russet Burbank with rye cover crop-corn-spring wheat followed by fall fumigation-Russet Burbank	Burbank	NA	NA
5	ND_1_3_511_22_7	ND	3	511	22	7	6.7	8	6.2	121	NA	92.1	266.6	2.77	0.0104	Amended	Russet Burbank with rye cover crop- 3 ton turkey manure (spring incorporated) with corn-spring wheat followed by Caliente 199 (incorporated mustard)-Russet Burbank	Burbank	NA	NA
2	ND_1_3_512_22_7	ND	3	512	22	7	6.8	12	4.1	136	NA	112.3	247.6	3.79	0.0153	Amended	Russet Burbank with rye cover crop- 3 ton turkey manure (spring incorporated) with corn-spring wheat with no fumigation-Russet Burbank	Burbank	NA	NA
10	OR_1_2_501_22_3	OR	2	501	22	3	7.5	16	3.1	124	1.7	131.1	NA	NA	NA	Amended	MrdCmpRN--2019-wheat-Mustard-compost	Norkotah	6	241
9	OR_1_2_502_22_3	OR	2	502	22	3	6.1	16.5	2.5	59	1.5	90.5	NA	NA	NA	Control	MrdRN--2019-wheat-Mustard	Norkotah	10	1001
11	OR_1_2_503_22_3	OR	2	503	22	3	5.9	12	12.2	73	1.2	57	NA	NA	NA	Fumigated	VapamRN--2019-wheat-Metam sodium	Norkotah	14	236
7	OR_1_2_504_22_3	OR	2	504	22	3	7.5	17.5	9.3	168	1.8	101.1	NA	NA	NA	Amended	CmpRN--2019-wheat-compost	Norkotah	16	158
12	OR_1_2_505_22_3	OR	2	505	22	3	5.7	17.5	6.2	92	1.5	79.1	NA	NA	NA	Control	ContrlRN--2019-wheat	Norkotah	20	574
8	OR_1_2_506_22_3	OR	2	506	22	3	6	19.5	14.2	82	1.3	74.8	NA	NA	NA	Control	ContrlRB--2019-wheat	Burbank	26	135
8	OR_1_2_601_22_3	OR	2	601	22	3	6.3	16	35.3	56	1	79.5	NA	NA	NA	Fumigated	VapamRN--2019-wheat-Metam sodium	Norkotah	0	11
11	OR_1_2_602_22_3	OR	2	602	22	3	7.3	27	4.7	134	1.7	117.4	NA	NA	NA	Amended	MrdCmpRN--2019-wheat-Mustard-compost	Norkotah	0	90
10	OR_1_2_603_22_3	OR	2	603	22	3	7.3	18	5.4	158	1.8	119	NA	NA	NA	Amended	CmpRN--2019-wheat-compost	Norkotah	8	304
9	OR_1_2_604_22_3	OR	2	604	22	3	5.8	31	30.4	76	1.4	87.9	NA	NA	NA	Control	MrdRN--2019-wheat-Mustard	Norkotah	12	765
12	OR_1_2_605_22_3	OR	2	605	22	3	5.7	17.5	12.2	94	2.8	81.3	NA	NA	NA	Control	ContrlRB--2019-wheat	Burbank	22	551
7	OR_1_2_606_22_3	OR	2	606	22	3	5.9	15	24.3	90	1.2	75.2	NA	NA	NA	Control	ContrlRN--2019-wheat	Norkotah	2	315
7	OR_1_2_701_22_3	OR	2	701	22	3	6.1	17	26	56	1.2	68.2	NA	NA	NA	Fumigated	VapamRN--2019-wheat-Metam sodium	Norkotah	8	34
11	OR_1_2_702_22_3	OR	2	702	22	3	7.5	17.5	6.7	173	1.6	103.1	NA	NA	NA	Amended	CmpRN--2019-wheat-compost	Norkotah	8	0
12	OR_1_2_703_22_3	OR	2	703	22	3	6	13	3.2	81	1.2	78.2	NA	NA	NA	Control	ContrlRN--2019-wheat	Norkotah	12	304
10	OR_1_2_704_22_3	OR	2	704	22	3	5.7	15.5	9.6	94	1.1	62.8	NA	NA	NA	Control	ContrlRB--2019-wheat	Burbank	10	135
9	OR_1_2_705_22_3	OR	2	705	22	3	7.5	32	58	186	1.7	131.3	NA	NA	NA	Amended	MrdCmpRN--2019-wheat-Mustard-compost	Norkotah	4	360
8	OR_1_2_706_22_3	OR	2	706	22	3	6	22.5	10.7	87	1.3	94.3	NA	NA	NA	Control	MrdRN--2019-wheat-Mustard	Norkotah	12	1238
12	OR_1_2_801_22_3	OR	2	801	22	3	6.3	27.5	71.2	67	1.2	88.6	NA	NA	NA	Control	MrdRN--2019-wheat-Mustard	Norkotah	0	823
7	OR_1_2_802_22_3	OR	2	802	22	3	7.4	40.5	25.8	226	1.5	129.8	NA	NA	NA	Amended	MrdCmpRN--2019-wheat-Mustard-compost	Norkotah	2	191
10	OR_1_2_803_22_3	OR	2	803	22	3	6.3	9.5	3.4	73	1	68.6	NA	NA	NA	Control	ContrlRN--2019-wheat	Norkotah	4	68
11	OR_1_2_804_22_3	OR	2	804	22	3	7.6	12.5	4.1	158	1.5	93.7	NA	NA	NA	Amended	CmpRN--2019-wheat-compost	Norkotah	4	0
8	OR_1_2_805_22_3	OR	2	805	22	3	6.3	11	3.2	54	1.1	83	NA	NA	NA	Fumigated	VapamRN--2019-wheat-Metam sodium	Norkotah	0	0
9	OR_1_2_806_22_3	OR	2	806	22	3	6.7	14	68.8	66	1.1	90.4	NA	NA	NA	Control	ContrlRB--2019-wheat	Burbank	6	180
10	OR_1_2_501_22_6	OR	2	501	22	6	6.4	62	5.6	170	NA	120.9	1536.35	409.14	0.2663	Amended	MrdCmpRN--2019-wheat-Mustard-compost	Norkotah	18	79
9	OR_1_2_502_22_6	OR	2	502	22	6	5.7	29.5	4.1	101	NA	71.7	1033.46	258.08	0.2497	Control	MrdRN--2019-wheat-Mustard	Norkotah	26	225
11	OR_1_2_503_22_6	OR	2	503	22	6	5.4	36.5	36.1	155	NA	51.3	888.94	139.1	0.1565	Fumigated	VapamRN--2019-wheat-Metam sodium	Norkotah	20	90
7	OR_1_2_504_22_6	OR	2	504	22	6	6.4	62.5	5	185	NA	103.2	1112.23	343.3	0.3087	Amended	CmpRN--2019-wheat-compost	Norkotah	16	90
12	OR_1_2_505_22_6	OR	2	505	22	6	5.2	45	12.3	127	NA	66.8	1399.36	482.15	0.3446	Control	ContrlRN--2019-wheat	Norkotah	18	248
8	OR_1_2_506_22_6	OR	2	506	22	6	5.3	58	14.5	120	NA	50.8	1054.5	221.85	0.2104	Control	ContrlRB--2019-wheat	Burbank	12	124
8	OR_1_2_601_22_6	OR	2	601	22	6	5.4	48.5	13.3	90	NA	51.8	948.47	180.26	0.1901	Fumigated	VapamRN--2019-wheat-Metam sodium	Norkotah	0	23
11	OR_1_2_602_22_6	OR	2	602	22	6	6.1	64.5	3.7	193	NA	117.5	1659.89	527.2	0.3176	Amended	MrdCmpRN--2019-wheat-Mustard-compost	Norkotah	10	135
10	OR_1_2_603_22_6	OR	2	603	22	6	6.7	51.5	3.7	221	NA	112.2	1577.99	581.23	0.3683	Amended	CmpRN--2019-wheat-compost	Norkotah	6	113
9	OR_1_2_604_22_6	OR	2	604	22	6	5.2	50.5	12.1	89	NA	59.1	807.55	129.93	0.1609	Control	MrdRN--2019-wheat-Mustard	Norkotah	14	338
12	OR_1_2_605_22_6	OR	2	605	22	6	5	52.5	14.3	122	NA	61	1116.07	294.72	0.2641	Control	ContrlRB--2019-wheat	Burbank	16	146
7	OR_1_2_606_22_6	OR	2	606	22	6	5.1	51	20.5	127	NA	67.1	691.86	126.71	0.1832	Control	ContrlRN--2019-wheat	Norkotah	10	68
7	OR_1_2_701_22_6	OR	2	701	22	6	5.2	49	35.1	117	NA	54.6	747.62	100.04	0.1338	Fumigated	VapamRN--2019-wheat-Metam sodium	Norkotah	8	79
11	OR_1_2_702_22_6	OR	2	702	22	6	6.1	64	6.9	189	NA	108.1	1191.73	315.21	0.2645	Amended	CmpRN--2019-wheat-compost	Norkotah	8	0
12	OR_1_2_703_22_6	OR	2	703	22	6	5.2	40	15	114	NA	54.7	1021.17	202.52	0.1983	Control	ContrlRN--2019-wheat	Norkotah	0	45
10	OR_1_2_704_22_6	OR	2	704	22	6	5	41.5	12.3	127	NA	44.1	880.98	337.21	0.3828	Control	ContrlRB--2019-wheat	Burbank	6	34
9	OR_1_2_705_22_6	OR	2	705	22	6	6.5	60	13.3	202	NA	126.3	1140.53	302.17	0.2649	Amended	MrdCmpRN--2019-wheat-Mustard-compost	Norkotah	10	146
8	OR_1_2_706_22_6	OR	2	706	22	6	5	63.5	36.9	132	NA	65.8	1214.38	353.14	0.2908	Control	MrdRN--2019-wheat-Mustard	Norkotah	2	113
12	OR_1_2_801_22_6	OR	2	801	22	6	5.2	52.5	7.8	98	NA	63.2	811.51	136.95	0.1688	Control	MrdRN--2019-wheat-Mustard	Norkotah	0	248
7	OR_1_2_802_22_6	OR	2	802	22	6	6.6	42.5	3.4	175	NA	128	1519.69	411.26	0.2706	Amended	MrdCmpRN--2019-wheat-Mustard-compost	Norkotah	12	45
10	OR_1_2_803_22_6	OR	2	803	22	6	5.3	42	18.2	115	NA	48	738.11	79.44	0.1076	Control	ContrlRN--2019-wheat	Norkotah	14	11
11	OR_1_2_804_22_6	OR	2	804	22	6	6.7	45	3.3	198	NA	103.4	1283.76	312	0.243	Amended	CmpRN--2019-wheat-compost	Norkotah	6	0
8	OR_1_2_805_22_6	OR	2	805	22	6	5.5	32.5	7.2	84	NA	54.4	845.5	121.87	0.1441	Fumigated	VapamRN--2019-wheat-Metam sodium	Norkotah	8	11
9	OR_1_2_806_22_6	OR	2	806	22	6	5.3	40	10.7	97	NA	55.5	688.35	75.2	0.1092	Control	ContrlRB--2019-wheat	Burbank	12	11
5	OR_1_3_101_22_3	OR	3	101	22	3	6.2	23	37.2	70	1.3	124.6	NA	NA	NA	Control	MrdRN--2019-Mustard-Russet Norkotah	Norkotah	0	844
3	OR_1_3_102_22_3	OR	3	102	22	3	6.1	13	2.8	52	1.2	74.5	NA	NA	NA	Fumigated	VapamRN--2019-Metam sodium-Russet Norkotah	Norkotah	0	135
4	OR_1_3_103_22_3	OR	3	103	22	3	7.6	16.5	9.9	144	1.5	90.9	NA	NA	NA	Amended	CmpRN--2019-Compost-Russet Norkotah	Norkotah	2	191
1	OR_1_3_104_22_3	OR	3	104	22	3	6.4	11	8.1	46	1.1	64.5	NA	NA	NA	Control	ContrlRB--2019-Russet Burbank	Burbank	0	203
6	OR_1_3_105_22_3	OR	3	105	22	3	7.4	24	13	110	1.4	113.2	NA	NA	NA	Amended	MrdCmpRN--2019-Mustard-Compost-Russet Norkotah	Norkotah	0	214
2	OR_1_3_106_22_3	OR	3	106	22	3	6.7	14.5	52.5	40	1.1	69.5	NA	NA	NA	Control	ContrlRN--2019-Russet Norkotah	Norkotah	4	135
2	OR_1_3_201_22_3	OR	3	201	22	3	6.5	11	2.9	48	1.1	76.7	NA	NA	NA	Control	ContrlRN--2019-Russet Norkotah	Norkotah	0	34
4	OR_1_3_202_22_3	OR	3	202	22	3	7.4	17	10.8	152	1.5	95	NA	NA	NA	Amended	CmpRN--2019-Compost-Russet Norkotah	Norkotah	6	551
5	OR_1_3_203_22_3	OR	3	203	22	3	6	17.5	3.9	48	1.1	75.5	NA	NA	NA	Control	MrdRN--2019-Mustard-Russet Norkotah	Norkotah	8	394
3	OR_1_3_204_22_3	OR	3	204	22	3	6.5	16	20.2	35	0.9	63.5	NA	NA	NA	Fumigated	VapamRN--2019-Metam sodium-Russet Norkotah	Norkotah	0	54
6	OR_1_3_205_22_3	OR	3	205	22	3	7.8	18.5	3.1	104	1.3	108.2	NA	NA	NA	Amended	MrdCmpRN--2019-Mustard-Compost-Russet Norkotah	Norkotah	2	203
1	OR_1_3_206_22_3	OR	3	206	22	3	6.1	11	9.5	40	1.2	73.3	NA	NA	NA	Control	ContrlRB--2019-Russet Burbank	Burbank	10	203
1	OR_1_3_301_22_3	OR	3	301	22	3	6.3	8	2.6	38	0.8	62.7	NA	NA	NA	Control	ContrlRB--2019-Russet Burbank	Burbank	8	428
4	OR_1_3_302_22_3	OR	3	302	22	3	7.8	10.5	6.6	118	1.2	85.2	NA	NA	NA	Amended	CmpRN--2019-Compost-Russet Norkotah	Norkotah	2	191
6	OR_1_3_303_22_3	OR	3	303	22	3	7.6	24.5	3	108	1.3	107.3	NA	NA	NA	Amended	MrdCmpRN--2019-Mustard-Compost-Russet Norkotah	Norkotah	4	506
5	OR_1_3_304_22_3	OR	3	304	22	3	6.3	18	5.7	34	1.3	91.8	NA	NA	NA	Control	MrdRN--2019-Mustard-Russet Norkotah	Norkotah	6	686
3	OR_1_3_305_22_3	OR	3	305	22	3	6.3	10.5	5.7	35	1.2	52.4	NA	NA	NA	Fumigated	VapamRN--2019-Metam sodium-Russet Norkotah	Norkotah	0	23
2	OR_1_3_306_22_3	OR	3	306	22	3	6.2	10	3	42	1.3	67.1	NA	NA	NA	Control	ContrlRN--2019-Russet Norkotah	Norkotah	0	56
6	OR_1_3_401_22_3	OR	3	401	22	3	7.7	19	2.4	116	1.5	100	NA	NA	NA	Amended	MrdCmpRN--2019-Mustard-Compost-Russet Norkotah	Norkotah	0	79
1	OR_1_3_402_22_3	OR	3	402	22	3	6.5	7.5	2.4	45	1.1	66.7	NA	NA	NA	Control	ContrlRB--2019-Russet Burbank	Burbank	0	0
5	OR_1_3_403_22_3	OR	3	403	22	3	6.4	14	2	30	1.3	82.7	NA	NA	NA	Control	MrdRN--2019-Mustard-Russet Norkotah	Norkotah	0	113
4	OR_1_3_404_22_3	OR	3	404	22	3	7.6	12	3.8	129	1.7	98.3	NA	NA	NA	Amended	CmpRN--2019-Compost-Russet Norkotah	Norkotah	0	11
2	OR_1_3_405_22_3	OR	3	405	22	3	6.5	10	2.2	40	1.3	79.9	NA	NA	NA	Control	ContrlRN--2019-Russet Norkotah	Norkotah	0	0
3	OR_1_3_406_22_3	OR	3	406	22	3	6.3	13.5	8.4	46	1.2	73.1	NA	NA	NA	Fumigated	VapamRN--2019-Metam sodium-Russet Norkotah	Norkotah	6	11
5	OR_1_3_101_22_6	OR	3	101	22	6	5.6	21.5	3.4	65	NA	53.8	610.51	85.31	0.1397	Control	MrdRN--2019-Mustard-Russet Norkotah	Norkotah	6	203
3	OR_1_3_102_22_6	OR	3	102	22	6	5.4	19.5	3.8	67	NA	49.5	475.43	31.49	0.0662	Fumigated	VapamRN--2019-Metam sodium-Russet Norkotah	Norkotah	6	113
4	OR_1_3_103_22_6	OR	3	103	22	6	7.2	24	3.1	195	NA	92.6	465.81	66.55	0.1429	Amended	CmpRN--2019-Compost-Russet Norkotah	Norkotah	16	90
1	OR_1_3_104_22_6	OR	3	104	22	6	5.8	18.5	5.3	58	NA	52.9	535.25	74.18	0.1386	Control	ContrlRB--2019-Russet Burbank	Burbank	26	101
6	OR_1_3_105_22_6	OR	3	105	22	6	6.6	51	3.2	140	NA	110.8	806.86	151.29	0.1875	Amended	MrdCmpRN--2019-Mustard-Compost-Russet Norkotah	Norkotah	14	113
2	OR_1_3_106_22_6	OR	3	106	22	6	5.4	37.5	23.5	98	NA	55.9	411.01	27.69	0.0674	Control	ContrlRN--2019-Russet Norkotah	Norkotah	4	34
2	OR_1_3_201_22_6	OR	3	201	22	6	6	17.5	3.1	60	NA	75.3	371.85	31.32	0.0842	Control	ContrlRN--2019-Russet Norkotah	Norkotah	6	23
4	OR_1_3_202_22_6	OR	3	202	22	6	6.8	42.5	3	151	NA	99.6	647.07	103.04	0.1592	Amended	CmpRN--2019-Compost-Russet Norkotah	Norkotah	12	191
5	OR_1_3_203_22_6	OR	3	203	22	6	5.4	24	4.4	65	NA	54.6	474.67	37.18	0.0783	Control	MrdRN--2019-Mustard-Russet Norkotah	Norkotah	10	574
3	OR_1_3_204_22_6	OR	3	204	22	6	5.4	41.5	19.7	95	NA	46.4	599.55	67.17	0.112	Fumigated	VapamRN--2019-Metam sodium-Russet Norkotah	Norkotah	0	45
6	OR_1_3_205_22_6	OR	3	205	22	6	6.4	59	4.4	165	NA	111.8	734.76	133.03	0.181	Amended	MrdCmpRN--2019-Mustard-Compost-Russet Norkotah	Norkotah	8	79
1	OR_1_3_206_22_6	OR	3	206	22	6	5.5	24	4.1	61	NA	49	620.78	65.45	0.1054	Control	ContrlRB--2019-Russet Burbank	Burbank	10	101
1	OR_1_3_301_22_6	OR	3	301	22	6	6.2	10	4.2	49	NA	65.3	521.09	48.7	0.0935	Control	ContrlRB--2019-Russet Burbank	Burbank	2	23
4	OR_1_3_302_22_6	OR	3	302	22	6	6.7	41.5	3.1	154	NA	92.9	655.6	105.06	0.1603	Amended	CmpRN--2019-Compost-Russet Norkotah	Norkotah	2	68
6	OR_1_3_303_22_6	OR	3	303	22	6	6.6	45.5	2.9	148	NA	101.2	760.06	112.99	0.1487	Amended	MrdCmpRN--2019-Mustard-Compost-Russet Norkotah	Norkotah	8	293
5	OR_1_3_304_22_6	OR	3	304	22	6	5.4	47.5	14.7	94	NA	57.7	587.12	56.43	0.0961	Control	MrdRN--2019-Mustard-Russet Norkotah	Norkotah	2	326
3	OR_1_3_305_22_6	OR	3	305	22	6	5.4	42	17.7	71	NA	54.5	573.75	55.36	0.0965	Fumigated	VapamRN--2019-Metam sodium-Russet Norkotah	Norkotah	0	0
2	OR_1_3_306_22_6	OR	3	306	22	6	5.3	38.5	22.2	93	NA	53.6	437.06	87.33	0.1998	Control	ContrlRN--2019-Russet Norkotah	Norkotah	0	23
6	OR_1_3_401_22_6	OR	3	401	22	6	6.5	43	4.3	133	NA	112.6	845.59	171.04	0.2023	Amended	MrdCmpRN--2019-Mustard-Compost-Russet Norkotah	Norkotah	4	23
1	OR_1_3_402_22_6	OR	3	402	22	6	5.2	46.5	18.2	126	NA	48.7	615.19	96.11	0.1562	Control	ContrlRB--2019-Russet Burbank	Burbank	0	34
5	OR_1_3_403_22_6	OR	3	403	22	6	6	37	6	58	NA	65.8	656.98	64.54	0.0982	Control	MrdRN--2019-Mustard-Russet Norkotah	Norkotah	6	158
4	OR_1_3_404_22_6	OR	3	404	22	6	6.7	28.5	4.1	153	NA	124.8	656.79	87.56	0.1333	Amended	CmpRN--2019-Compost-Russet Norkotah	Norkotah	6	68
2	OR_1_3_405_22_6	OR	3	405	22	6	5.5	32	10.2	67	NA	53.7	630.68	60.56	0.096	Control	ContrlRN--2019-Russet Norkotah	Norkotah	0	79
3	OR_1_3_406_22_6	OR	3	406	22	6	5.7	30	5.9	64	NA	57.6	724.79	95.43	0.1317	Fumigated	VapamRN--2019-Metam sodium-Russet Norkotah	Norkotah	0	0
7	WI_1_2_101_22_4	WI	2	101	22	4	5.3	1	2	75	0.6	37.9	NA	NA	NA	Control	NA	Burbank	4	11
8	WI_1_2_102_22_4	WI	2	102	22	4	5.5	1.5	1.7	70	0.6	43.2	NA	NA	NA	Control	NA	Yukon Gold	2	34
9	WI_1_2_103_22_4	WI	2	103	22	4	5.5	5	6.1	78	0.6	37.4	NA	NA	NA	Fumigated	NA	Burbank	0	0
10	WI_1_2_104_22_4	WI	2	104	22	4	5.3	5	5.4	78	0.8	35.4	NA	NA	NA	Fumigated	NA	Yukon Gold	2	0
11	WI_1_2_105_22_4	WI	2	105	22	4	5.3	0.5	1.4	68	0.5	47.6	NA	NA	NA	Control	NA	Burbank	4	11
12	WI_1_2_106_22_4	WI	2	106	22	4	5.4	1	1.1	68	0.4	44.6	NA	NA	NA	Control	NA	Yukon Gold	0	0
9	WI_1_2_201_22_4	WI	2	201	22	4	5.3	4	5.8	79	0.5	34.7	NA	NA	NA	Fumigated	NA	Burbank	2	0
10	WI_1_2_202_22_4	WI	2	202	22	4	5.5	4	5.4	75	0.7	29.4	NA	NA	NA	Fumigated	NA	Yukon Gold	2	34
11	WI_1_2_203_22_4	WI	2	203	22	4	5.2	0.5	2.8	67	0.5	54.9	NA	NA	NA	Control	NA	Burbank	4	11
12	WI_1_2_204_22_4	WI	2	204	22	4	5.6	1	1.9	64	0.4	49.1	NA	NA	NA	Control	NA	Yukon Gold	0	11
7	WI_1_2_205_22_4	WI	2	205	22	4	6.5	2.5	1.3	78	0.6	41.4	NA	NA	NA	Control	NA	Burbank	0	0
8	WI_1_2_206_22_4	WI	2	206	22	4	6.4	3	1.5	70	0.6	30.7	NA	NA	NA	Control	NA	Yukon Gold	0	23
11	WI_1_2_301_22_4	WI	2	301	22	4	6.4	0.5	2.3	84	0.6	54.2	NA	NA	NA	Control	NA	Burbank	0	8
12	WI_1_2_302_22_4	WI	2	302	22	4	6.9	0.5	1.5	79	0.5	42.5	NA	NA	NA	Control	NA	Yukon Gold	0	34
7	WI_1_2_303_22_4	WI	2	303	22	4	6.6	5	3.1	80	0.6	26.7	NA	NA	NA	Control	NA	Burbank	0	0
8	WI_1_2_304_22_4	WI	2	304	22	4	5.2	4.5	3.9	77	0.7	32.2	NA	NA	NA	Control	NA	Yukon Gold	0	23
9	WI_1_2_305_22_4	WI	2	305	22	4	4.9	2.5	1.3	91	0.6	13.7	NA	NA	NA	Fumigated	NA	Burbank	0	0
10	WI_1_2_306_22_4	WI	2	306	22	4	5.4	2	0.9	87	0.5	33.5	NA	NA	NA	Fumigated	NA	Yukon Gold	0	34
7	WI_1_2_401_22_4	WI	2	401	22	4	5.1	3	0.8	88	0.6	29.2	NA	NA	NA	Control	NA	Burbank	0	11
8	WI_1_2_402_22_4	WI	2	402	22	4	5.1	3	1	77	0.7	37.5	NA	NA	NA	Control	NA	Yukon Gold	2	158
9	WI_1_2_403_22_4	WI	2	403	22	4	6.3	4.5	6	94	0.7	29.8	NA	NA	NA	Fumigated	NA	Burbank	0	0
10	WI_1_2_404_22_4	WI	2	404	22	4	6.3	5	6	93	0.5	24	NA	NA	NA	Fumigated	NA	Yukon Gold	0	0
11	WI_1_2_405_22_4	WI	2	405	22	4	6.2	1	1.7	86	0.6	35.6	NA	NA	NA	Control	NA	Burbank	0	34
12	WI_1_2_406_22_4	WI	2	406	22	4	6.3	0.5	1.4	79	0.6	46.4	NA	NA	NA	Control	NA	Yukon Gold	4	113
9	WI_1_2_501_22_4	WI	2	501	22	4	6.3	4	4.6	101	0.6	24.4	NA	NA	NA	Fumigated	NA	Burbank	0	0
10	WI_1_2_502_22_4	WI	2	502	22	4	5.4	3.5	4.3	84	0.5	28.7	NA	NA	NA	Fumigated	NA	Yukon Gold	0	0
11	WI_1_2_503_22_4	WI	2	503	22	4	5.1	1	1.5	72	0.7	46.5	NA	NA	NA	Control	NA	Burbank	12	79
12	WI_1_2_504_22_4	WI	2	504	22	4	5.3	1	1.5	72	0.8	60.7	NA	NA	NA	Control	NA	Yukon Gold	2	90
7	WI_1_2_505_22_4	WI	2	505	22	4	NA	NA	NA	NA	NA	NA	NA	NA	NA	Control	NA	Burbank	NA	NA
8	WI_1_2_506_22_4	WI	2	506	22	4	NA	NA	NA	NA	NA	NA	NA	NA	NA	Control	NA	Yukon Gold	NA	NA
7	WI_1_2_101_22_6	WI	2	101	22	6	5.1	13	30.5	103	NA	48.1	311.41	66.17	0.2125	Control	NA	Burbank	NA	NA
8	WI_1_2_102_22_6	WI	2	102	22	6	4.9	9.5	28.5	101	NA	24.3	226.12	0	0	Control	NA	Yukon Gold	NA	NA
9	WI_1_2_103_22_6	WI	2	103	22	6	5.2	10.5	49.8	120	NA	47.8	416.07	3.28	0.0079	Fumigated	NA	Burbank	NA	NA
10	WI_1_2_104_22_6	WI	2	104	22	6	4.8	13	38.6	86	NA	30.4	512.29	6.03	0.0118	Fumigated	NA	Yukon Gold	NA	NA
11	WI_1_2_105_22_6	WI	2	105	22	6	5	11	30.9	70	NA	34.2	385.15	7	0.0182	Control	NA	Burbank	NA	NA
12	WI_1_2_106_22_6	WI	2	106	22	6	4.9	10	45.2	86	NA	23.2	58.95	0	0	Control	NA	Yukon Gold	NA	NA
9	WI_1_2_201_22_6	WI	2	201	22	6	5.7	10	53.1	111	NA	80.3	102.57	0	0	Fumigated	NA	Burbank	NA	NA
10	WI_1_2_202_22_6	WI	2	202	22	6	4.8	11.5	50.6	96	NA	23.9	111.07	0	0	Fumigated	NA	Yukon Gold	NA	NA
11	WI_1_2_203_22_6	WI	2	203	22	6	5.1	10	47.6	96	NA	30.3	120.5	0	0	Control	NA	Burbank	NA	NA
12	WI_1_2_204_22_6	WI	2	204	22	6	5.5	11.5	29.9	84	NA	31.4	133.28	0	0	Control	NA	Yukon Gold	NA	NA
7	WI_1_2_205_22_6	WI	2	205	22	6	5.7	7	50.9	76	NA	26.4	60.15	0	0	Control	NA	Burbank	NA	NA
8	WI_1_2_206_22_6	WI	2	206	22	6	5.5	9	31.1	92	NA	12.8	119.66	0	0	Control	NA	Yukon Gold	NA	NA
11	WI_1_2_301_22_6	WI	2	301	22	6	5.9	11	28.7	72	NA	33.1	129.76	0	0	Control	NA	Burbank	NA	NA
12	WI_1_2_302_22_6	WI	2	302	22	6	5.6	8.5	24.5	71	NA	33.5	109.49	0	0	Control	NA	Yukon Gold	NA	NA
7	WI_1_2_303_22_6	WI	2	303	22	6	5.5	7.5	32.7	96	NA	32.4	117.6	0	0	Control	NA	Burbank	NA	NA
8	WI_1_2_304_22_6	WI	2	304	22	6	5.3	11.5	41.3	91	NA	26.1	96.17	0	0	Control	NA	Yukon Gold	NA	NA
9	WI_1_2_305_22_6	WI	2	305	22	6	5.6	7.5	28	80	NA	32.4	135.14	0	0	Fumigated	NA	Burbank	NA	NA
10	WI_1_2_306_22_6	WI	2	306	22	6	5.4	6.5	14.4	87	NA	27.1	119.86	0	0	Fumigated	NA	Yukon Gold	NA	NA
7	WI_1_2_401_22_6	WI	2	401	22	6	5.4	7.5	42.3	67	NA	32.4	99.91	0	0	Control	NA	Burbank	NA	NA
8	WI_1_2_402_22_6	WI	2	402	22	6	4.9	13	38.7	80	NA	26.2	138.62	0	0	Control	NA	Yukon Gold	NA	NA
9	WI_1_2_403_22_6	WI	2	403	22	6	5	13	27.3	109	NA	28.3	109.7	0	0	Fumigated	NA	Burbank	NA	NA
10	WI_1_2_404_22_6	WI	2	404	22	6	5	11.5	67.1	78	NA	29.8	194.13	1.56	0.008	Fumigated	NA	Yukon Gold	NA	NA
11	WI_1_2_405_22_6	WI	2	405	22	6	5.1	9	45.5	97	NA	26.2	159.36	0	0	Control	NA	Burbank	NA	NA
12	WI_1_2_406_22_6	WI	2	406	22	6	4.8	9	31.4	71	NA	20.7	68	0	0	Control	NA	Yukon Gold	NA	NA
9	WI_1_2_501_22_6	WI	2	501	22	6	4.9	9	32.1	100	NA	30	NA	NA	NA	Fumigated	NA	Burbank	NA	NA
10	WI_1_2_502_22_6	WI	2	502	22	6	4.9	10	44.6	78	NA	27.3	NA	NA	NA	Fumigated	NA	Yukon Gold	NA	NA
11	WI_1_2_503_22_6	WI	2	503	22	6	4.9	10.5	48.9	78	NA	28	NA	NA	NA	Control	NA	Burbank	NA	NA
12	WI_1_2_504_22_6	WI	2	504	22	6	5	13	28.8	67	NA	43.2	NA	NA	NA	Control	NA	Yukon Gold	NA	NA
7	WI_1_2_505_22_6	WI	2	505	22	6	NA	NA	NA	NA	NA	NA	NA	NA	NA	Control	NA	Burbank	NA	NA
8	WI_1_2_506_22_6	WI	2	506	22	6	NA	NA	NA	NA	NA	NA	NA	NA	NA	Control	NA	Yukon Gold	NA	NA
1	WI_1_3_101_22_4	WI	3	101	22	4	5.8	1	1.3	113	1.2	76.5	NA	NA	NA	Control	NA	Burbank	6	54
2	WI_1_3_102_22_4	WI	3	102	22	4	6.1	2	1.1	105	1.1	98.4	NA	NA	NA	Control	NA	Yukon Gold	14	18
3	WI_1_3_103_22_4	WI	3	103	22	4	6.2	4	1.1	110	1	75.6	NA	NA	NA	Fumigated	NA	Burbank	4	8
4	WI_1_3_104_22_4	WI	3	104	22	4	6.1	5	0.7	120	0.9	75.9	NA	NA	NA	Fumigated	NA	Yukon Gold	8	0
5	WI_1_3_105_22_4	WI	3	105	22	4	5.8	1	0.8	112	0.9	90.7	NA	NA	NA	Control	NA	Burbank	24	8
6	WI_1_3_106_22_4	WI	3	106	22	4	5.8	2	1	105	0.8	81.6	NA	NA	NA	Control	NA	Yukon Gold	18	23
3	WI_1_3_201_22_4	WI	3	201	22	4	5.9	5	1.9	112	0.7	63.4	NA	NA	NA	Fumigated	NA	Burbank	4	0
4	WI_1_3_202_22_4	WI	3	202	22	4	5.7	5.5	1.8	106	0.8	63.5	NA	NA	NA	Fumigated	NA	Yukon Gold	4	0
5	WI_1_3_203_22_4	WI	3	203	22	4	5.9	1	1.1	88	0.7	70	NA	NA	NA	Control	NA	Burbank	4	0
6	WI_1_3_204_22_4	WI	3	204	22	4	5.7	1	2.3	95	0.8	82.1	NA	NA	NA	Control	NA	Yukon Gold	16	34
1	WI_1_3_205_22_4	WI	3	205	22	4	5.9	1	1.8	91	0.6	48.2	NA	NA	NA	Control	NA	Burbank	4	113
2	WI_1_3_206_22_4	WI	3	206	22	4	5.9	2	1.6	94	0.7	68.9	NA	NA	NA	Control	NA	Yukon Gold	2	56
5	WI_1_3_301_22_4	WI	3	301	22	4	6	1	1.7	87	0.7	90.2	NA	NA	NA	Control	NA	Burbank	36	34
6	WI_1_3_302_22_4	WI	3	302	22	4	5.9	1.5	1.8	88	0.9	86.8	NA	NA	NA	Control	NA	Yukon Gold	6	0
1	WI_1_3_303_22_4	WI	3	303	22	4	6.2	2	1.7	75	0.7	63.9	NA	NA	NA	Control	NA	Burbank	18	124
2	WI_1_3_304_22_4	WI	3	304	22	4	6	1.5	2	111	0.6	57.2	NA	NA	NA	Control	NA	Yukon Gold	10	11
3	WI_1_3_305_22_4	WI	3	305	22	4	5.7	5	2.2	108	0.9	48.1	NA	NA	NA	Fumigated	NA	Burbank	26	34
4	WI_1_3_306_22_4	WI	3	306	22	4	5.7	6	3.7	102	0.7	43	NA	NA	NA	Fumigated	NA	Yukon Gold	8	0
1	WI_1_3_401_22_4	WI	3	401	22	4	5.9	1.5	1.4	85	0.7	57.5	NA	NA	NA	Control	NA	Burbank	8	189
2	WI_1_3_402_22_4	WI	3	402	22	4	5.8	2	0.8	101	0.7	70.3	NA	NA	NA	Control	NA	Yukon Gold	2	189
3	WI_1_3_403_22_4	WI	3	403	22	4	5.4	7	1.1	126	0.8	54.7	NA	NA	NA	Fumigated	NA	Burbank	18	0
4	WI_1_3_404_22_4	WI	3	404	22	4	5.5	5.5	0.6	108	0.7	45.6	NA	NA	NA	Fumigated	NA	Yukon Gold	0	0
5	WI_1_3_405_22_4	WI	3	405	22	4	5.7	1	0.4	89	0.8	67.5	NA	NA	NA	Control	NA	Burbank	2	72
6	WI_1_3_406_22_4	WI	3	406	22	4	5.4	1	0.5	106	0.7	71.9	NA	NA	NA	Control	NA	Yukon Gold	2	45
3	WI_1_3_501_22_4	WI	3	501	22	4	5.3	7.5	2	110	0.6	37.8	NA	NA	NA	Fumigated	NA	Burbank	8	45
4	WI_1_3_502_22_4	WI	3	502	22	4	5.6	5.5	0.9	77	0.8	55.5	NA	NA	NA	Fumigated	NA	Yukon Gold	2	9
5	WI_1_3_503_22_4	WI	3	503	22	4	5.5	0.5	1.1	100	0.9	72.8	NA	NA	NA	Control	NA	Burbank	12	90
6	WI_1_3_504_22_4	WI	3	504	22	4	5.5	1	1.9	100	1.1	95.9	NA	NA	NA	Control	NA	Yukon Gold	12	0
1	WI_1_3_505_22_4	WI	3	505	22	4	5.8	2.5	1	87	0.7	74.6	NA	NA	NA	Control	NA	Burbank	4	79
2	WI_1_3_506_22_4	WI	3	506	22	4	5.7	2	1.2	91	0.6	68.7	NA	NA	NA	Control	NA	Yukon Gold	10	113
1	WI_1_3_101_22_6	WI	3	101	22	6	5.4	22.5	44.2	127	NA	69.4	133.97	0	0	Control	NA	Burbank	NA	NA
2	WI_1_3_102_22_6	WI	3	102	22	6	5.7	23.5	18.2	149	NA	87.9	382.41	6.9	0.018	Control	NA	Yukon Gold	NA	NA
3	WI_1_3_103_22_6	WI	3	103	22	6	5.8	26.5	36	148	NA	67.3	201.94	1.78	0.0088	Fumigated	NA	Burbank	NA	NA
4	WI_1_3_104_22_6	WI	3	104	22	6	5.8	22.5	21.7	132	NA	78.7	154.72	0	0	Fumigated	NA	Yukon Gold	NA	NA
5	WI_1_3_105_22_6	WI	3	105	22	6	6	22.5	26.2	142	NA	49.6	155.65	0	0	Control	NA	Burbank	NA	NA
6	WI_1_3_106_22_6	WI	3	106	22	6	5.7	17.5	22.1	148	NA	72.6	177.25	0	0	Control	NA	Yukon Gold	NA	NA
3	WI_1_3_201_22_6	WI	3	201	22	6	5.7	17	41.4	147	NA	67.4	163.76	0	0	Fumigated	NA	Burbank	NA	NA
4	WI_1_3_202_22_6	WI	3	202	22	6	5.7	13	30.4	146	NA	54.3	123.33	0	0	Fumigated	NA	Yukon Gold	NA	NA
5	WI_1_3_203_22_6	WI	3	203	22	6	5.5	20.5	39.9	134	NA	53.2	196.83	0	0	Control	NA	Burbank	NA	NA
6	WI_1_3_204_22_6	WI	3	204	22	6	5.8	17	20.6	120	NA	67	133.83	0	0	Control	NA	Yukon Gold	NA	NA
1	WI_1_3_205_22_6	WI	3	205	22	6	5.7	12	41.4	93	NA	39.3	92.23	0	0	Control	NA	Burbank	NA	NA
2	WI_1_3_206_22_6	WI	3	206	22	6	5.3	18	21.9	127	NA	37.9	149.38	0	0	Control	NA	Yukon Gold	NA	NA
5	WI_1_3_301_22_6	WI	3	301	22	6	5.8	19.5	25.4	98	NA	79.6	193.02	0	0	Control	NA	Burbank	NA	NA
6	WI_1_3_302_22_6	WI	3	302	22	6	5.6	17.5	33.3	103	NA	62.3	235.83	0	0	Control	NA	Yukon Gold	NA	NA
1	WI_1_3_303_22_6	WI	3	303	22	6	5.6	14.5	50.9	90	NA	79.3	172.98	0	0	Control	NA	Burbank	NA	NA
2	WI_1_3_304_22_6	WI	3	304	22	6	5.4	17	45.7	115	NA	49.8	243.09	1.4	0.0058	Control	NA	Yukon Gold	NA	NA
3	WI_1_3_305_22_6	WI	3	305	22	6	5.4	18	34	130	NA	49.5	256.26	3.06	0.012	Fumigated	NA	Burbank	NA	NA
4	WI_1_3_306_22_6	WI	3	306	22	6	5.4	12.5	38	128	NA	34.2	117.42	0	0	Fumigated	NA	Yukon Gold	NA	NA
1	WI_1_3_401_22_6	WI	3	401	22	6	5.6	14.5	77.2	84	NA	34.8	76.3	0	0	Control	NA	Burbank	NA	NA
2	WI_1_3_402_22_6	WI	3	402	22	6	5.4	18.5	29	96	NA	39.6	277.85	3	0.0108	Control	NA	Yukon Gold	NA	NA
3	WI_1_3_403_22_6	WI	3	403	22	6	5.3	15.5	70.1	126	NA	36.4	169.05	0	0	Fumigated	NA	Burbank	NA	NA
4	WI_1_3_404_22_6	WI	3	404	22	6	5.1	10	63.1	123	NA	37.8	131.62	0	0	Fumigated	NA	Yukon Gold	NA	NA
5	WI_1_3_405_22_6	WI	3	405	22	6	5.2	20.5	45.2	107	NA	46.1	286.45	6.8	0.0237	Control	NA	Burbank	NA	NA
6	WI_1_3_406_22_6	WI	3	406	22	6	5.3	18	47.7	99	NA	50.9	303.63	2.13	0.007	Control	NA	Yukon Gold	NA	NA
3	WI_1_3_501_22_6	WI	3	501	22	6	5.2	16.5	56.6	130	NA	47.3	NA	NA	NA	Fumigated	NA	Burbank	NA	NA
4	WI_1_3_502_22_6	WI	3	502	22	6	4.9	13	60.3	111	NA	37.8	NA	NA	NA	Fumigated	NA	Yukon Gold	NA	NA
5	WI_1_3_503_22_6	WI	3	503	22	6	5.1	15.5	47.1	92	NA	37.3	NA	NA	NA	Control	NA	Burbank	NA	NA
6	WI_1_3_504_22_6	WI	3	504	22	6	5	12	27.4	105	NA	37.7	NA	NA	NA	Control	NA	Yukon Gold	NA	NA
1	WI_1_3_505_22_6	WI	3	505	22	6	5.4	16.5	45.8	115	NA	38.1	NA	NA	NA	Control	NA	Burbank	NA	NA
2	WI_1_3_506_22_6	WI	3	506	22	6	5.4	10.5	39.9	109	NA	36.4	NA	NA	NA	Control	NA	Yukon Gold	NA	NA
